# Supplementary material for: Genome-wide expression analysis of reactive oxygen species gene network in Mizuna plants grown in long-term spaceflight
Source: BMC Plant Biol. 2014 Jan 6;14:4. doi: 10.1186/1471-2229-14-4 (PMC3927260; doi:10.1186/1471-2229-14-4)
Supplement: Additional file 1: Table S1 — Responsive transcripts in the space-grown Mizuna by G-test of the PRKM-derived read counts. [file 1471-2229-14-4-S1.xlsx]

## Sheet: up
Table S1 Responsive transcripts (up-regulated) in the space-grown Mizuna by G-test (FDR < 0.01) of the PRKM-derived read counts
Name	RPKM (ground)	RPKM (space)	Description
Bra008435	0.48	968.52	Probable WRKY transcription factor 40 OS=Arabidopsis thaliana GN=WRKY40 PE=1 SV=1
Bra015986	0	577.54	Nudix hydrolase 21, chloroplastic OS=Arabidopsis thaliana GN=NUDT21 PE=2 SV=1
Bra020433	1.07	1084.79	Xyloglucan endotransglucosylase/hydrolase protein 22 OS=Arabidopsis thaliana GN=XTH22 PE=1 SV=1
Bra002718	1.15	1100.49	Xyloglucan endotransglucosylase/hydrolase protein 22 OS=Arabidopsis thaliana GN=XTH22 PE=1 SV=1
Bra034624	0	501.81	Ethylene-responsive transcription factor ERF109 OS=Arabidopsis thaliana GN=ERF109 PE=2 SV=1
Bra003712	0.24	489.11	Calcium-binding protein CML38 OS=Arabidopsis thaliana GN=CML38 PE=2 SV=1
Bra002719	0.6	543.23	Xyloglucan endotransglucosylase/hydrolase protein 22 OS=Arabidopsis thaliana GN=XTH22 PE=1 SV=1
Bra010096	0	325.14	Probable inactive poly [ADP-ribose] polymerase SRO5 OS=Arabidopsis thaliana GN=SRO5 PE=1 SV=1
Bra029990	0.06	340.78	myb domain protein 77 [Arabidopsis thaliana]
Bra011529	0	297.67	Ethylene-responsive transcription factor ERF109 OS=Arabidopsis thaliana GN=ERF109 PE=2 SV=1
Bra000660	0.36	400.88	Phosphate-responsive 1 family protein [Arabidopsis thaliana]
Bra007195	0.23	362.35	Nematode resistance protein-like HSPRO1 OS=Arabidopsis thaliana GN=HSPRO1 PE=1 SV=1
Bra005891	0.31	383.96	NDR1/HIN1-Like protein 3 [Arabidopsis thaliana]
Bra039099	1.15	586.99	Membrane-anchored ubiquitin-fold protein 4 OS=Arabidopsis thaliana GN=MUB4 PE=1 SV=1
Bra002720	0.17	317.16	Xyloglucan endotransglucosylase/hydrolase protein 22 OS=Arabidopsis thaliana GN=XTH22 PE=1 SV=1
Bra031065	0.62	435.27	Protein TIFY 10A OS=Arabidopsis thaliana GN=TIFY10A PE=1 SV=1
Bra027920	0.73	462.6	-
Bra039937	0.04	264.22	VQ motif-containing protein [Arabidopsis thaliana]
Bra009294	0	245.9	CBL-interacting serine/threonine-protein kinase 2 OS=Arabidopsis thaliana GN=CIPK2 PE=1 SV=1
Bra000985	0.26	289.98	Probable calcium-binding protein CML40 OS=Arabidopsis thaliana GN=CML40 PE=1 SV=1
Bra038521	0.86	425.92	-
Bra015727	0.76	402.16	Calcium-binding protein CML38 OS=Arabidopsis thaliana GN=CML38 PE=2 SV=1
Bra008101	2.75	842.2	Nudix hydrolase 21, chloroplastic OS=Arabidopsis thaliana GN=NUDT21 PE=2 SV=1
Bra030494	0.52	337.71	Probable desiccation-related protein LEA14 OS=Arabidopsis thaliana GN=LEA14 PE=1 SV=1
Bra017656	0.02	220.47	Ethylene-responsive transcription factor ERF109 OS=Arabidopsis thaliana GN=ERF109 PE=2 SV=1
Bra006624	0.23	258.75	NAC domain-containing protein 90 OS=Arabidopsis thaliana GN=NAC090 PE=2 SV=1
Bra005572	1.01	411.5	uncharacterized protein [Arabidopsis thaliana]
Bra031195	0	200.83	DNAJ heat shock N-terminal domain-containing protein [Arabidopsis thaliana]
Bra005428	0	196.18	Aquaporin NIP2-1 OS=Arabidopsis thaliana GN=NIP2-1 PE=2 SV=2
Bra040169	0	180.38	Calcineurin B-like protein 1 OS=Arabidopsis thaliana GN=CBL1 PE=1 SV=3
Bra010794	0	179.65	Protein TIFY 5A OS=Arabidopsis thaliana GN=TIFY5A PE=1 SV=1
Bra014510	0.02	180.54	Beta-glucosidase 30 OS=Arabidopsis thaliana GN=BGLU30 PE=2 SV=1
Bra023510	0.2	210	uncharacterized protein [Arabidopsis thaliana]
Bra002528	0.75	285.63	Zinc finger protein ZAT12 OS=Arabidopsis thaliana GN=ZAT12 PE=2 SV=1
Bra028290	0	161.13	Dehydration-responsive element-binding protein 1D OS=Arabidopsis thaliana GN=DREB1D PE=2 SV=1
Bra003850	0.54	248.4	kunitz trypsin inhibitor 1 [Arabidopsis thaliana]
Bra003588	0.04	166.9	Probable WRKY transcription factor 40 OS=Arabidopsis thaliana GN=WRKY40 PE=1 SV=1
Bra035148	4.62	889.65	Probable WRKY transcription factor 40 OS=Arabidopsis thaliana GN=WRKY40 PE=1 SV=1
CUFF.15293.1	0.41	218.7	protein kinase family protein [Arabidopsis thaliana]
Bra017350	0.76	273.19	Allene oxide cyclase 3, chloroplastic OS=Arabidopsis thaliana GN=AOC3 PE=2 SV=1
Bra032293	0.02	156.22	uncharacterized protein [Arabidopsis thaliana]
Bra010922	2.2	488.88	Zinc finger protein ZAT10 OS=Arabidopsis thaliana GN=ZAT10 PE=2 SV=1
CUFF.16553.1	0	150.2	-
Bra022585	1.68	398.72	Low-temperature-induced 65 kDa protein OS=Arabidopsis thaliana GN=LTI65 PE=2 SV=2
Bra007510	0.04	148.12	Beta-glucosidase 30 OS=Arabidopsis thaliana GN=BGLU30 PE=2 SV=1
Bra007887	0.66	236.68	uncharacterized protein [Arabidopsis thaliana]
Bra008037	0.22	171.81	Lipoxygenase 4, chloroplastic OS=Arabidopsis thaliana GN=LOX4 PE=2 SV=1
Bra027501	0	140.01	Transcription factor bHLH92 OS=Arabidopsis thaliana GN=BHLH92 PE=2 SV=1
Bra016763	0	139.56	Dehydration-responsive element-binding protein 1F OS=Arabidopsis thaliana GN=DREB1F PE=2 SV=1
Bra026170	0.25	171.64	uncharacterized protein [Arabidopsis thaliana]
Bra024284	0.68	227.47	Classical arabinogalactan protein 1 OS=Arabidopsis thaliana GN=AGP1 PE=2 SV=2
Bra009225	0.3	174.43	late embryogenesis abundant protein 4-5 [Arabidopsis thaliana]
Bra030102	0	132.76	Glutaredoxin-C9 OS=Arabidopsis thaliana GN=GRXC9 PE=1 SV=1
Bra039946	4.88	779.2	Late embryogenesis abundant protein, group 6 [Arabidopsis thaliana]
Bra002283	0.24	159.67	Blue copper protein OS=Arabidopsis thaliana GN=BCB PE=1 SV=2
Bra028291	0	128.28	Ethylene-responsive transcription factor ERF025 OS=Arabidopsis thaliana GN=ERF025 PE=2 SV=1
Bra019035	0.19	149.14	uncharacterized protein [Arabidopsis thaliana]
Bra033563	0.34	166.16	Expansin-like A2 OS=Arabidopsis thaliana GN=EXLA2 PE=2 SV=1
Bra016250	1.24	277	Glutathione S-transferase U11 OS=Arabidopsis thaliana GN=GSTU11 PE=2 SV=1
Bra022981	0	121.18	Protein TIFY 5B OS=Arabidopsis thaliana GN=TIFY 5B PE=2 SV=1
Bra033436	1.45	292.47	Syntaxin-122 OS=Arabidopsis thaliana GN=SYP122 PE=1 SV=1
Bra017278	0.56	180.33	E3 ubiquitin-protein ligase PUB23 OS=Arabidopsis thaliana GN=PUB23 PE=1 SV=1
Bra015854	0.62	185.62	Isoflavone reductase homolog P3 OS=Arabidopsis thaliana GN=At1g75280 PE=1 SV=1
Bra019777	0	113.04	Dehydration-responsive element-binding protein 1F OS=Arabidopsis thaliana GN=DREB1F PE=2 SV=1
Bra005860	0.55	173.65	oxidoreductase, 2OG-Fe(II) oxygenase family protein [Arabidopsis thaliana]
CUFF.20173.1	0.16	129.16	-
Bra027981	0.42	158.15	Calcium-binding protein CML37 OS=Arabidopsis thaliana GN=CML37 PE=2 SV=1
Bra037811	4.51	597.68	uncharacterized protein [Arabidopsis thaliana]
Bra034321	0.81	191.73	late embryogenesis abundant hydroxyproline-rich glycoprotein [Arabidopsis thaliana]
Bra035505	11.49	1328.9	uncharacterized protein [Arabidopsis thaliana]
Bra025662	0.26	130.17	uncharacterized protein [Arabidopsis thaliana]
Bra004171	0	102.21	Pre-mRNA cleavage complex II [Arabidopsis thaliana]
Bra027254	0	100.58	metallothionein 3 [Arabidopsis thaliana]
Bra017516	1.65	264.8	transcription factor jumonji and C5HC2 type zinc finger domain-containing protein [Arabidopsis thaliana]
Bra025325	0.61	159.65	Probable galacturonosyltransferase-like 10 OS=Arabidopsis thaliana GN=GATL10 PE=2 SV=1
Bra033482	0.06	102.43	Uncharacterized protein At4g14450, chloroplastic OS=Arabidopsis thaliana GN=At4g14450 PE=2 SV=1
Bra016520	0.63	156.95	Protein TIFY 10A OS=Arabidopsis thaliana GN=TIFY10A PE=1 SV=1
Bra033690	0	94.94	Transcription factor bHLH92 OS=Arabidopsis thaliana GN=BHLH92 PE=2 SV=1
Bra038677	0.03	97.6	Protein LURP-one-related 10 OS=Arabidopsis thaliana GN=At3g11740 PE=2 SV=2
Bra033324	2.03	285.49	gibberellin 2-oxidase 6 [Arabidopsis thaliana]
Bra037003	0	92.56	uncharacterized protein [Arabidopsis thaliana]
Bra040633	1.89	269.23	S-adenosyl-L-methionine-dependent methyltransferase-like protein [Arabidopsis thaliana]
Bra022772	3.34	401.72	Probable protein phosphatase 2C 25 OS=Arabidopsis thaliana GN=At2g30020 PE=1 SV=1
CUFF.2612.1	0.19	108.44	Zinc finger protein ZAT12 OS=Arabidopsis thaliana GN=ZAT12 PE=2 SV=1
Bra007162	0.78	162.69	O-Glycosyl hydrolases family 17 protein [Arabidopsis thaliana]
Bra011180	0	90.89	Probable xyloglucan endotransglucosylase/hydrolase protein 17 OS=Arabidopsis thaliana GN=XTH17 PE=2 SV=1
Bra022057	0	89.83	Protein argonaute 6 OS=Arabidopsis thaliana GN=AGO6 PE=2 SV=2
Bra035384	1.49	225.02	putative auxin-responsive protein [Arabidopsis thaliana]
Bra031924	0.14	97.93	Classical arabinogalactan protein 1 OS=Arabidopsis thaliana GN=AGP1 PE=2 SV=2
Bra023044	2.2	275.71	E3 ubiquitin-protein ligase PUB23 OS=Arabidopsis thaliana GN=PUB23 PE=1 SV=1
Bra016126	2.18	271.39	choline kinase 1 [Arabidopsis thaliana]
Bra006115	3.07	347.1	-
Bra012006	0.06	89.38	cytochrome P450, family 94, subfamily C, polypeptide 1 [Arabidopsis thaliana]
Bra023339	2.51	296.19	-
Bra024656	0	81.72	uncharacterized protein [Arabidopsis thaliana]
Bra005104	0.24	99.54	Probable WRKY transcription factor 33 OS=Arabidopsis thaliana GN=WRKY33 PE=1 SV=2
Bra020011	0.12	87.33	uncharacterized protein [Arabidopsis thaliana]
Bra025924	6.51	589.47	Probable calcium-binding protein CML27 OS=Arabidopsis thaliana GN=CML27 PE=1 SV=1
Bra016306	0	77.28	Actin cross-linking protein [Arabidopsis thaliana]
Bra040651	23.65	1898.54	Cysteine proteinase inhibitor 4 OS=Arabidopsis thaliana GN=CYS4 PE=3 SV=2
Bra016602	1.48	188.91	Lipoxygenase 3, chloroplastic OS=Arabidopsis thaliana GN=LOX3 PE=2 SV=1
Bra024662	3.16	315.83	Actin cross-linking protein [Arabidopsis thaliana]
Bra031061	0.14	85.04	uncharacterized protein [Arabidopsis thaliana]
Bra008267	1.42	179.95	uncharacterized protein [Arabidopsis thaliana]
Bra017184	0.14	83.57	phenazine biosynthesis PhzC/PhzF family protein [Arabidopsis thaliana]
Bra039433	0.26	92.28	REF/SRPP-like protein At3g05500 OS=Arabidopsis thaliana GN=At3g05500 PE=2 SV=1
Bra025756	0.3	93.9	Chlorophyllase-1 OS=Arabidopsis thaliana GN=CLH1 PE=1 SV=1
Bra010880	5.1	442.59	Ethylene-responsive transcription factor 11 OS=Arabidopsis thaliana GN=ERF11 PE=2 SV=1
Bra017741	1.74	196.01	senescence/dehydration-associated protein [Arabidopsis thaliana]
Bra002400	1.61	186.36	Probable CCR4-associated factor 1 homolog 11 OS=Arabidopsis thaliana GN=CAF1-11 PE=2 SV=1
Bra007328	1.35	167.53	uncharacterized protein [Arabidopsis thaliana]
Bra016860	4.62	399.44	uncharacterized protein [Arabidopsis thaliana]
Bra032362	0.36	94.91	Protein TIFY 5A OS=Arabidopsis thaliana GN=TIFY5A PE=1 SV=1
Bra006210	0.78	123.2	Polyamine oxidase 1 OS=Arabidopsis thaliana GN=PAO1 PE=1 SV=1
Bra021393	0.39	94.79	Probable WRKY transcription factor 23 OS=Arabidopsis thaliana GN=WRKY23 PE=2 SV=1
Bra031927	4.4	370.84	protein EXORDIUM like 2 [Arabidopsis thaliana]
Bra033686	0.65	111.41	Serine protease inhibitor, potato inhibitor I-type family protein [Arabidopsis thaliana]
Bra025713	0.26	84.1	Protein TIFY 10A OS=Arabidopsis thaliana GN=TIFY10A PE=1 SV=1
Bra000670	0.29	85.73	-
Bra012655	0.9	126.35	Calcineurin B-like protein 1 OS=Arabidopsis thaliana GN=CBL1 PE=1 SV=3
Bra016564	4.94	392.89	Probable calcium-binding protein CML27 OS=Arabidopsis thaliana GN=CML27 PE=1 SV=1
Bra024088	0	63.9	Probable xyloglucan endotransglucosylase/hydrolase protein 18 OS=Arabidopsis thaliana GN=XTH18 PE=2 SV=1
Bra030755	3.05	261.27	uncharacterized protein [Arabidopsis thaliana]
Bra011761	0.02	64.98	Cytochrome P450 81F1 OS=Arabidopsis thaliana GN=CYP81F1 PE=2 SV=2
Bra010032	0.57	99.98	Probable WRKY transcription factor 48 OS=Arabidopsis thaliana GN=WRKY48 PE=2 SV=1
CUFF.20390.1	1.61	165.31	Probable protein phosphatase 2C 25 OS=Arabidopsis thaliana GN=At2g30020 PE=1 SV=1
Bra040817	1.22	140.4	-
Bra013815	1.09	131.58	dicarboxylate carrier 2 [Arabidopsis thaliana]
Bra038517	4.38	339.67	uncoupling protein 5 [Arabidopsis thaliana]
Bra032590	0	62	uncharacterized protein [Arabidopsis thaliana]
CUFF.8634.1	0.43	89.07	Probable protein phosphatase 2C 25 OS=Arabidopsis thaliana GN=At2g30020 PE=1 SV=1
Bra004511	0	61.89	D-arabinono-1,4-lactone oxidase-like protein [Arabidopsis thaliana]
Bra034103	12	814	Probable calcium-binding protein CML49 OS=Arabidopsis thaliana GN=CML49 PE=2 SV=1
Bra027073	0.23	75.94	MATE efflux family protein [Arabidopsis thaliana]
Bra037470	6.82	487.63	defense protein-like protein [Arabidopsis thaliana]
Bra000158	11.77	794.16	Nematode resistance protein-like HSPRO2 OS=Arabidopsis thaliana GN=HSPRO2 PE=1 SV=1
Bra034648	5.26	388.75	Arginine decarboxylase 2 OS=Arabidopsis thaliana GN=SPE2 PE=2 SV=1
Bra026188	0.14	69.72	MAC/Perforin domain-containing protein [Arabidopsis thaliana]
Bra024318	1.25	136.34	U-box domain-containing protein 27 OS=Arabidopsis thaliana GN=PUB27 PE=2 SV=1
Bra029040	10.6	706.28	uncharacterized protein [Arabidopsis thaliana]
Bra016233	0.11	66.6	Formin-like protein 8 OS=Arabidopsis thaliana GN=FH8 PE=1 SV=1
Bra003858	0.8	107	Leucine-rich repeat receptor-like protein kinase PEPR1 OS=Arabidopsis thaliana GN=PEPR1 PE=1 SV=1
Bra012910	1.34	138.32	myb domain protein 77 [Arabidopsis thaliana]
Bra027047	0	57.67	TIR-NBS-LRR class disease resistance protein [Arabidopsis thaliana]
Bra029259	0	57.51	RING/FYVE/PHD zinc finger-containing protein [Arabidopsis thaliana]
Bra007334	1.46	142.88	Calcium-dependent protein kinase 32 OS=Arabidopsis thaliana GN=CPK32 PE=1 SV=1
Bra019087	0.04	59.65	Ethylene-responsive transcription factor ERF120 OS=Arabidopsis thaliana GN=ERF120 PE=2 SV=1
Bra014623	0.68	96.6	uncharacterized protein [Arabidopsis thaliana]
Bra020284	0.21	68.85	Zinc finger protein ZAT12 OS=Arabidopsis thaliana GN=ZAT12 PE=2 SV=1
Bra000811	0.64	93.2	F-box protein At4g05010 OS=Arabidopsis thaliana GN=At4g05010 PE=2 SV=1
Bra032911	0.66	94.28	Glutaredoxin-C9 OS=Arabidopsis thaliana GN=GRXC9 PE=1 SV=1
Bra014747	0.16	65.02	O-Glycosyl hydrolases family 17 protein [Arabidopsis thaliana]
CUFF.2613.1	0.14	63.3	Zinc finger protein ZAT12 OS=Arabidopsis thaliana GN=ZAT12 PE=2 SV=1
Bra014848	5.39	358.42	inositol phosphorylceramide synthase 1 [Arabidopsis thaliana]
Bra027519	3.89	269.02	uncharacterized protein [Arabidopsis thaliana]
Bra031248	1.37	128.14	NAD(H) kinase 1 OS=Arabidopsis thaliana GN=NADK1 PE=1 SV=2
Bra019718	6.95	426.31	ethanolaminephosphotransferase [Arabidopsis thaliana]
Bra018346	2.06	163.04	Probable protein phosphatase 2C 25 OS=Arabidopsis thaliana GN=At2g30020 PE=1 SV=1
Bra005501	0.38	71.27	caleosin-related protein [Arabidopsis thaliana]
Bra009229	2.49	179.34	Arginine decarboxylase 2 OS=Arabidopsis thaliana GN=SPE2 PE=2 SV=1
Bra001907	0	50.1	myb domain protein 15 [Arabidopsis thaliana]
Bra019044	1.83	142.56	Early nodulin-like protein 2 OS=Arabidopsis thaliana GN=At4g27520 PE=1 SV=1
CUFF.2198.1	0	49.57	RNA-directed DNA polymerase (reverse transcriptase)-related family protein [Arabidopsis thaliana]
Bra022723	2.47	174.21	Calcium-binding protein PBP1 OS=Arabidopsis thaliana GN=PBP1 PE=1 SV=1
Bra012803	0.03	50.81	E3 ubiquitin-protein ligase PUB22 OS=Arabidopsis thaliana GN=PUB22 PE=1 SV=1
Bra031393	0.78	88.25	Glucose-6-phosphate/phosphate translocator 2, chloroplastic OS=Arabidopsis thaliana GN=GPT2 PE=2 SV=2
Bra026963	0	49.11	Dehydration-responsive element-binding protein 1F OS=Arabidopsis thaliana GN=DREB1F PE=2 SV=1
Bra016604	0.96	97	Protein TIFY 11A OS=Arabidopsis thaliana GN=TIFY11A PE=1 SV=1
Bra014598	15.54	822.39	uncharacterized protein [Arabidopsis thaliana]
Bra039058	0.31	64.04	Probable galacturonosyltransferase-like 10 OS=Arabidopsis thaliana GN=GATL10 PE=2 SV=1
Bra025683	10.6	573.06	uncharacterized protein [Arabidopsis thaliana]
Bra027540	2.6	176.68	protein kinase-like protein [Arabidopsis thaliana]
Bra009953	8.16	447.58	peroxisomal adenine nucleotide carrier 2 [Arabidopsis thaliana]
Bra018932	1.21	106.69	IAA-amino acid hydrolase ILR1-like 4 OS=Arabidopsis thaliana GN=ILL4 PE=1 SV=2
Bra031205	17.66	903	adenine nucleotide alpha hydrolases-like protein [Arabidopsis thaliana]
Bra024539	0.09	51.81	Ethylene-responsive transcription factor ERF019 OS=Arabidopsis thaliana GN=ERF019 PE=2 SV=1
CUFF.7566.1	1.54	121.24	Probable protein phosphatase 2C 25 OS=Arabidopsis thaliana GN=At2g30020 PE=1 SV=1
Bra008438	0.11	51.89	cinnamoyl-CoA reductase [Arabidopsis thaliana]
Bra022607	0.63	76.62	heavy metal transport/detoxification domain-containing protein [Arabidopsis thaliana]
Bra029145	0.07	49.92	mate efflux domain-containing protein [Arabidopsis thaliana]
Bra006833	3.51	213.5	Nucleotide/sugar transporter family protein [Arabidopsis thaliana]
Bra019731	0.19	55.31	putative ERD4 protein [Arabidopsis thaliana]
Bra009370	4.25	247.22	Protein ATAF2 OS=Arabidopsis thaliana GN=NAC081 PE=1 SV=1
CUFF.18353.1	0	46.28	Uncharacterized mitochondrial protein AtMg00300 OS=Arabidopsis thaliana GN=AtMg00300 PE=4 SV=1
Bra003947	1.89	135.38	Protein TIFY 7 OS=Arabidopsis thaliana GN=TIFY7 PE=1 SV=2
Bra021503	0.64	75.23	PRA1 family protein F3 OS=Arabidopsis thaliana GN=PRA1F3 PE=1 SV=1
Bra011383	0.18	53.77	Ethylene-responsive transcription factor ERF043 OS=Arabidopsis thaliana GN=ERF043 PE=2 SV=1
Bra039434	0.12	50.84	ralf-like 22 protein [Arabidopsis thaliana]
Bra032901	0	45.14	Ethylene-responsive transcription factor 11 OS=Arabidopsis thaliana GN=ERF11 PE=2 SV=1
Bra028523	4.51	252.75	DCD (Development and Cell Death) domain protein [Arabidopsis thaliana]
Bra005378	0.89	85.85	disease resistance-like protein/LRR domain-containing protein [Arabidopsis thaliana]
Bra011687	0.29	58.14	uncharacterized protein [Arabidopsis thaliana]
Bra008157	1.84	128.47	Glutathione S-transferase U10 OS=Arabidopsis thaliana GN=GSTU10 PE=2 SV=1
CUFF.14951.1	0	44.15	-
Bra032845	2.63	161.4	Zinc finger protein ZAT10 OS=Arabidopsis thaliana GN=ZAT10 PE=2 SV=1
CUFF.6895.3	2.28	144.72	strictosidine synthase family protein [Arabidopsis thaliana]
Bra003970	0.05	45.28	Glutathione S-transferase U11 OS=Arabidopsis thaliana GN=GSTU11 PE=2 SV=1
Bra021965	0.43	62	Abscisic acid 8'-hydroxylase 3 OS=Arabidopsis thaliana GN=CYP707A3 PE=1 SV=1
Bra002408	0	42.81	NAC domain-containing protein 90 OS=Arabidopsis thaliana GN=NAC090 PE=2 SV=1
Bra036481	0.65	70.94	uncharacterized protein [Arabidopsis thaliana]
Bra004321	0.21	51.63	glycolipid transfer protein [Arabidopsis thaliana]
Bra038111	10.08	480.18	calcium-binding EF-hand domain-containing protein [Arabidopsis thaliana]
Bra001958	1.2	94.51	Non-symbiotic hemoglobin 1 OS=Arabidopsis thaliana GN=AHB1 PE=1 SV=1
Bra035102	0.15	48.79	uncharacterized protein [Arabidopsis thaliana]
Bra019123	0.37	57.63	WRKY transcription factor 18 [Arabidopsis thaliana]
Bra015419	4.28	224.76	uncharacterized protein [Arabidopsis thaliana]
Bra040159	2.51	148.51	Ethylene-responsive transcription factor 1A OS=Arabidopsis thaliana GN=ERF1A PE=1 SV=2
Bra008695	4.74	240.03	UDPglucose 6-dehydrogenase [Arabidopsis thaliana]
Bra035833	0.46	59.55	uncharacterized protein [Arabidopsis thaliana]
Bra014037	0.61	65.43	Thioredoxin H5 OS=Arabidopsis thaliana GN=TRX5 PE=1 SV=1
Bra008033	9.4	427.48	Protein TIFY 11B OS=Arabidopsis thaliana GN=TIFY11B PE=1 SV=1
Bra007205	15.92	693.91	Zinc finger CCCH domain-containing protein 47 OS=Arabidopsis thaliana GN=At3g55980 PE=2 SV=1
Bra001453	0.07	42.91	Endochitinase CH25 OS=Brassica napus PE=2 SV=1
Bra007444	12.95	569.61	PTI1-like tyrosine-protein kinase 3 OS=Arabidopsis thaliana GN=PTI13 PE=1 SV=1
Bra025439	20.73	887.43	Calcium-binding protein CML24 OS=Arabidopsis thaliana GN=CML24 PE=2 SV=2
CUFF.4050.1	0.16	46.19	uncharacterized protein [Arabidopsis thaliana]
Bra036278	1.41	95.84	Probable pectinesterase/pectinesterase inhibitor 41 OS=Arabidopsis thaliana GN=PME41 PE=2 SV=2
Bra016187	7.19	326.95	uncharacterized protein [Arabidopsis thaliana]
CUFF.4225.1	0	39.01	-
CUFF.6895.2	1.54	100.23	strictosidine synthase family protein [Arabidopsis thaliana]
Bra001598	6.33	290.76	Auxin-responsive protein IAA19 OS=Arabidopsis thaliana GN=IAA19 PE=1 SV=2
Bra021636	1.79	109.55	Trans-cinnamate 4-monooxygenase OS=Arabidopsis thaliana GN=CYP73A5 PE=2 SV=1
Bra019719	0.08	41.51	uncharacterized protein [Arabidopsis thaliana]
Bra010775	7.72	342.2	Early-responsive to dehydration stress protein (ERD4) [Arabidopsis thaliana]
Bra007039	1.16	83.6	uncharacterized protein [Arabidopsis thaliana]
Bra003044	0.96	75.59	SAUR-like auxin-responsive protein [Arabidopsis thaliana]
Bra031656	12.75	533.26	uncharacterized protein [Arabidopsis thaliana]
Bra017464	3.24	163.61	Lipid phosphate phosphatase 1 [Arabidopsis thaliana]
Bra031678	0	37.36	emp24/gp25L/p24 family/GOLD domain-containing protein [Arabidopsis thaliana]
Bra026902	3.09	155.76	uncharacterized protein [Arabidopsis thaliana]
Bra025324	0.42	53.25	Zinc finger AN1 domain-containing stress-associated protein 12 OS=Arabidopsis thaliana GN=SAP12 PE=2 SV=2
Bra029869	2.46	130.36	RING/U-box domain-containing protein [Arabidopsis thaliana]
Bra024499	0	36.89	RPM1-interacting protein 4-like protein [Arabidopsis thaliana]
Bra006047	0.06	39.16	haloacid dehalogenase-like hydrolase domain-containing protein [Arabidopsis thaliana]
Bra031069	0	36.5	Ethylene-responsive transcription factor ERF017 OS=Arabidopsis thaliana GN=ERF017 PE=2 SV=1
Bra008187	2.53	131.08	Isoflavone reductase homolog P3 OS=Arabidopsis thaliana GN=At1g75280 PE=1 SV=1
Bra006288	0.26	46.09	uncharacterized protein [Arabidopsis thaliana]
Bra000056	1.3	84.21	PRA1 family protein B4 OS=Arabidopsis thaliana GN=PRA1B4 PE=1 SV=1
Bra029056	0.03	37.16	CBS domain-containing protein [Arabidopsis thaliana]
Bra003115	2.25	119.3	heavy metal transport/detoxification domain-containing protein [Arabidopsis thaliana]
Bra013161	11.15	447.81	12-oxophytodienoate reductase 3 OS=Arabidopsis thaliana GN=OPR3 PE=1 SV=2
Bra010960	2.99	146.11	U-box domain-containing protein 6 OS=Arabidopsis thaliana GN=PUB6 PE=2 SV=2
Bra008242	21.86	841.01	Dehydrin ERD14 OS=Arabidopsis thaliana GN=ERD14 PE=1 SV=1
Bra013363	8.98	365.85	Integrin-linked protein kinase family protein [Arabidopsis thaliana]
Bra022437	1.47	89.66	haloacid dehalogenase-like hydrolase domain-containing protein [Arabidopsis thaliana]
Bra021433	0.07	38	LOB domain-containing protein 41 OS=Arabidopsis thaliana GN=LBD41 PE=2 SV=1
CUFF.5926.1	0	35.34	Aconitate hydratase 2, mitochondrial OS=Arabidopsis thaliana GN=ACO2 PE=1 SV=2
Bra023983	0.44	50.62	WRKY transcription factor 18 OS=Arabidopsis thaliana GN=WRKY18 PE=1 SV=2
CUFF.5432.1	0	34.43	Late embryogenesis abundant protein (LEA) family protein [Arabidopsis thaliana]
Bra000265	0.84	64.09	cold-regulated protein 15b [Arabidopsis thaliana]
Bra017066	0	34.3	CASP-like protein At2g39518 OS=Arabidopsis thaliana GN=At2g39518 PE=2 SV=1
Bra030988	0.18	40.61	Lipoxygenase 3, chloroplastic OS=Arabidopsis thaliana GN=LOX3 PE=2 SV=1
Bra000969	2.58	124.61	lipase class 3 family protein / calmodulin-binding heat-shock protein-related [Arabidopsis thaliana]
Bra004299	0.16	39.32	uncharacterized protein [Arabidopsis thaliana]
CUFF.11517.1	0.04	34.68	Allene oxide cyclase 2, chloroplastic OS=Arabidopsis thaliana GN=AOC2 PE=1 SV=1
Bra004768	1.56	86.47	Defensin-like protein 195 OS=Arabidopsis thaliana GN=ATTI1 PE=1 SV=3
Bra040374	4.25	177.82	U-box domain-containing protein 9 OS=Arabidopsis thaliana GN=PUB9 PE=1 SV=1
Bra024566	0	32.73	uncharacterized protein [Arabidopsis thaliana]
Bra017065	0.34	44.04	CASP-like protein At2g39530 OS=Arabidopsis thaliana GN=At2g39530 PE=2 SV=1
Bra017552	0.01	32.9	Putative cysteine-rich receptor-like protein kinase 39 OS=Arabidopsis thaliana GN=CRK39 PE=2 SV=1
Bra007885	18.08	638.89	Hypersensitive-induced response protein 2 OS=Arabidopsis thaliana GN=HIR2 PE=1 SV=1
Bra031048	6.73	258.3	uncharacterized protein [Arabidopsis thaliana]
Bra021925	0.29	42.21	Protein kinase PINOID OS=Arabidopsis thaliana GN=PID PE=1 SV=1
Bra017823	4.23	174.01	-
Bra015615	0.53	50.06	Type I inositol-1,4,5-trisphosphate 5-phosphatase 11 OS=Arabidopsis thaliana GN=At1g47510 PE=2 SV=1
Bra003714	1.12	69.59	uncharacterized protein [Arabidopsis thaliana]
Bra026606	0	32.22	F-box protein At2g02240 OS=Arabidopsis thaliana GN=At2g02240 PE=2 SV=1
Bra000352	0.1	35.46	cysteine/histidine-rich C1 domain-containing protein [Arabidopsis thaliana]
CUFF.20357.1	2.84	125.66	heavy metal transport/detoxification domain-containing protein [Arabidopsis thaliana]
Bra001067	0.1	34.99	armadillo/beta-catenin-like repeat-containing protein [Arabidopsis thaliana]
Bra023336	10.59	377.05	malate dehydrogenase (oxaloacetate-decarboxylating)(NADP+) [Arabidopsis thaliana]
Bra029254	1.31	74.07	Probable inactive poly [ADP-ribose] polymerase SRO5 OS=Arabidopsis thaliana GN=SRO5 PE=1 SV=1
Bra036846	0.56	49.49	cytochrome BC1 synthesis [Arabidopsis thaliana]
Bra024336	0.73	54.69	Elicitor peptide 3 OS=Arabidopsis thaliana GN=PEP3 PE=3 SV=2
CUFF.16544.1	0	31.05	-
Bra027602	0.82	57.27	Abscisic acid 8'-hydroxylase 3 OS=Arabidopsis thaliana GN=CYP707A3 PE=1 SV=1
Bra010099	5.25	198.81	calmodulin binding protein-like protein [Arabidopsis thaliana]
Bra009237	0	30.77	Polygalacturonase inhibitor 1 OS=Arabidopsis thaliana GN=PGIP1 PE=2 SV=1
CUFF.100.1	0	30.64	-
Bra013628	1.2	68.01	haloacid dehalogenase-like hydrolase domain-containing protein [Arabidopsis thaliana]
Bra015558	0.1	33.41	Probable protein phosphatase 2C 2 OS=Arabidopsis thaliana GN=At1g07160 PE=2 SV=1
Bra039217	19.89	651.02	tetraspanin8 [Arabidopsis thaliana]
Bra011686	0.29	39.04	uncharacterized protein [Arabidopsis thaliana]
Bra000093	0.43	43.29	uncharacterized protein [Arabidopsis thaliana]
Bra016254	1.49	76.05	Actin cross-linking protein [Arabidopsis thaliana]
Bra004534	8.12	280.9	uncharacterized protein [Arabidopsis thaliana]
Bra028996	1.71	82.28	GDSL esterase/lipase At5g55050 OS=Arabidopsis thaliana GN=At5g55050 PE=2 SV=1
Bra032413	0	29.63	1-aminocyclopropane-1-carboxylate oxidase homolog 3 OS=Arabidopsis thaliana GN=At1g06650 PE=2 SV=1
Bra009944	1.62	79.14	Hypoxia-responsive family protein [Arabidopsis thaliana]
Bra013856	1.07	62.24	uncharacterized protein [Arabidopsis thaliana]
Bra016237	8.74	289.61	Probable galacturonosyltransferase-like 9 OS=Arabidopsis thaliana GN=GATL9 PE=2 SV=1
Bra034402	23.35	725.19	Annexin D1 OS=Arabidopsis thaliana GN=ANN1 PE=1 SV=1
CUFF.10003.1	0	28.65	-
Bra009072	0.18	33.83	ABC transporter F family member 2 OS=Arabidopsis thaliana GN=ABCF2 PE=3 SV=2
Bra002049	2.6	104.99	uncharacterized protein [Arabidopsis thaliana]
Bra030208	0	28.44	Transcription factor bHLH19 OS=Arabidopsis thaliana GN=BHLH19 PE=2 SV=1
Bra016056	9.72	314.41	Protein TIFY 11B OS=Arabidopsis thaliana GN=TIFY11B PE=1 SV=1
Bra013630	0.38	39.46	SAUR-like auxin-responsive protein [Arabidopsis thaliana]
Bra031046	0	27.97	Protein LURP-one-related 15 OS=Arabidopsis thaliana GN=At5g01750 PE=1 SV=1
Bra011135	0.5	42.44	uncharacterized protein [Arabidopsis thaliana]
CUFF.17704.1	0.48	41.8	-
Bra015882	1.48	70.65	Ethylene-responsive transcription factor ERF018 OS=Arabidopsis thaliana GN=ERF018 PE=2 SV=1
Bra009267	1.17	61.55	uncharacterized protein [Arabidopsis thaliana]
Bra024939	0.37	38.32	Probable pectinesterase 68 OS=Arabidopsis thaliana GN=PME68 PE=2 SV=1
Bra034592	9.6	302.5	Probable protein phosphatase 2C 63 OS=Arabidopsis thaliana GN=At4g33920 PE=1 SV=1
Bra028224	1.34	65.94	HXXXD-type acyl-transferase-like protein [Arabidopsis thaliana]
Bra018710	3.13	117.1	uncharacterized protein [Arabidopsis thaliana]
Bra003194	2.29	92.43	GATA transcription factor 8 OS=Arabidopsis thaliana GN=GATA8 PE=2 SV=1
Bra017545	0.63	45.18	60S ribosomal protein L32-1 OS=Arabidopsis thaliana GN=RPL32A PE=2 SV=2
Bra012949	0.83	50.76	17.4 kDa class III heat shock protein OS=Arabidopsis thaliana GN=HSP17.4B PE=2 SV=1
Bra026077	0	27.19	Scarecrow-like protein 5 OS=Arabidopsis thaliana GN=SCL5 PE=2 SV=1
Bra040158	1.22	61.44	Ethylene-responsive transcription factor 6 OS=Arabidopsis thaliana GN=ERF6 PE=2 SV=2
Bra031255	0.14	30.87	B-box 32 protein [Arabidopsis thaliana]
Bra019875	9.24	283.54	uncharacterized protein [Arabidopsis thaliana]
Bra000903	0.32	35.58	Probable glycerol-3-phosphate acyltransferase 3 OS=Arabidopsis thaliana GN=GPAT3 PE=2 SV=1
CUFF.5785.1	0	26.68	uncharacterized protein [Arabidopsis thaliana]
Bra031486	0.22	32.71	auxin-induced atb2-like protein [Arabidopsis thaliana]
Bra006709	2.53	96.41	C3H4 type zinc finger protein [Arabidopsis thaliana]
Bra008100	0	26.58	RNA recognition motif-containing protein [Arabidopsis thaliana]
Bra027187	0.11	29.57	Probable isoaspartyl peptidase/L-asparaginase 2 OS=Arabidopsis thaliana GN=At3g16150 PE=2 SV=2
Bra028633	0.42	38.04	-
Bra002096	2.66	99.45	senescence/dehydration related protein [Arabidopsis thaliana]
Bra006403	0.17	31.1	uncharacterized protein [Arabidopsis thaliana]
Bra031392	0	26.29	Beta-glucosidase 46 OS=Arabidopsis thaliana GN=BGLU46 PE=1 SV=2
Bra011500	5.51	176.25	calcium-dependent lipid-binding domain-containing protein [Arabidopsis thaliana]
Bra022535	0	26.22	Lipoxygenase 2, chloroplastic OS=Arabidopsis thaliana GN=LOX2 PE=1 SV=1
Bra023122	0	26.21	FAD-binding and BBE domain-containing protein [Arabidopsis thaliana]
Bra033339	0	26.17	uncharacterized protein [Arabidopsis thaliana]
Bra009013	1.6	69.37	uncharacterized protein [Arabidopsis thaliana]
Bra012088	1.51	66.91	uncharacterized protein [Arabidopsis thaliana]
Bra031690	5.7	180.17	Glutamyl-tRNA reductase 2, chloroplastic OS=Arabidopsis thaliana GN=HEMA2 PE=2 SV=2
Bra005387	0.01	26.27	Putative UDP-arabinose 4-epimerase 2 OS=Arabidopsis thaliana GN=At2g34850 PE=2 SV=3
Bra022605	0.23	32.2	heavy metal transport/detoxification domain-containing protein [Arabidopsis thaliana]
CUFF.20090.1	0.48	38.7	-
Bra030674	5.37	169.52	glycine-rich protein [Arabidopsis thaliana]
Bra011590	0.41	36.63	Lysine histidine transporter-like 7 OS=Arabidopsis thaliana GN=At4g35180 PE=2 SV=2
CUFF.18141.1	3.05	106.89	Protein NIM1-INTERACTING 1 OS=Arabidopsis thaliana GN=NIMIN-1 PE=1 SV=1
Bra024545	6.65	202.47	Galactose-binding protein [Arabidopsis thaliana]
Bra016463	14.95	422.13	4-coumarate--CoA ligase-like 5 OS=Arabidopsis thaliana GN=4CLL5 PE=1 SV=2
CUFF.16057.1	0.13	28.75	beta-amylase [Arabidopsis thaliana]
Bra002984	10.44	300.15	EF-hand, calcium binding motif-containing protein [Arabidopsis thaliana]
Bra001921	0.55	39.65	Adenosylhomocysteinase 2 OS=Arabidopsis thaliana GN=SAHH2 PE=1 SV=1
Bra001988	0.17	29.66	S-adenosyl-L-methionine-dependent methyltransferase-like protein [Arabidopsis thaliana]
Bra032309	1.71	69.87	U-box domain-containing protein 17 OS=Arabidopsis thaliana GN=PUB17 PE=2 SV=1
Bra010220	0.67	42.61	WRKY transcription factor 18 OS=Arabidopsis thaliana GN=WRKY18 PE=1 SV=2
Bra026022	0.08	27.12	uncharacterized protein [Arabidopsis thaliana]
Bra013732	3.15	107.05	Probable WRKY transcription factor 53 OS=Arabidopsis thaliana GN=WRKY53 PE=1 SV=1
Bra008307	2.67	94.23	alpha/beta-hydrolase-like protein [Arabidopsis thaliana]
Bra019034	0	24.93	uncharacterized protein [Arabidopsis thaliana]
Bra001752	2.82	98.01	zinc-finger protein 2 [Arabidopsis thaliana]
Bra016593	1.41	61.45	Late embryogenesis abundant (LEA) hydroxyproline-rich glycoprotein family [Arabidopsis thaliana]
Bra003114	1.73	69.34	heavy metal transport/detoxification domain-containing protein [Arabidopsis thaliana]
Bra020749	0.2	29.85	Autophagy-related protein 8h OS=Arabidopsis thaliana GN=ATG8H PE=2 SV=1
Bra029712	24.04	642.62	Serine/threonine-protein kinase AtPK2/AtPK19 OS=Arabidopsis thaliana GN=ATPK2 PE=1 SV=2
Bra020827	1.34	59.06	Cysteine-rich receptor-like protein kinase 11 OS=Arabidopsis thaliana GN=CRK11 PE=2 SV=2
Bra039098	1.24	56.45	pollen Ole e 1 allergen and extensin family protein [Arabidopsis thaliana]
Bra004165	4.28	133.78	Calcium-binding protein CML24 OS=Arabidopsis thaliana GN=CML24 PE=2 SV=2
Bra001769	0.3	32.16	uncharacterized protein [Arabidopsis thaliana]
Bra024795	0.13	27.79	Ribonuclease 1 OS=Arabidopsis thaliana GN=RNS1 PE=1 SV=1
Bra005688	0	24.44	Trihelix transcription factor GT-3a OS=Arabidopsis thaliana GN=GT-3A PE=1 SV=1
CUFF.13610.1	0	24.38	-
Bra019036	0.79	44.39	uncharacterized protein [Arabidopsis thaliana]
Bra006336	4.07	126.98	3-oxo-5-alpha-steroid 4-dehydrogenase family protein [Arabidopsis thaliana]
Bra030957	2.67	91.63	Ethylene-responsive transcription factor 4 OS=Arabidopsis thaliana GN=ERF4 PE=1 SV=1
Bra010396	1.34	57.78	uncharacterized protein [Arabidopsis thaliana]
Bra008473	1.14	52.38	VQ motif-containing protein [Arabidopsis thaliana]
Bra020982	0.44	34.91	Integrin-linked protein kinase family protein [Arabidopsis thaliana]
Bra039976	0.93	46.92	senescence-associated protein 13 [Arabidopsis thaliana]
Bra023598	39.54	1004.95	Nitrilase 2 OS=Arabidopsis thaliana GN=NIT2 PE=1 SV=1
Bra002629	1.72	66.38	Protein PSY1 OS=Arabidopsis thaliana GN=PSY1 PE=1 SV=1
Bra028910	17.76	463.41	Protein LURP-one-related 15 OS=Arabidopsis thaliana GN=At5g01750 PE=1 SV=1
Bra018088	0.24	29.68	uncharacterized protein [Arabidopsis thaliana]
Bra006716	1	48.25	haloacid dehalogenase-like hydrolase domain-containing protein [Arabidopsis thaliana]
Bra022030	0.85	44.42	uncharacterized protein [Arabidopsis thaliana]
Bra035195	0.32	31.4	Protein LURP-one-related 5 OS=Arabidopsis thaliana GN=At1g80120 PE=1 SV=1
Bra040157	3.12	99.82	Probable protein phosphatase 2C 58 OS=Arabidopsis thaliana GN=At4g28400 PE=1 SV=1
Bra026353	4.44	131.26	NAC domain-containing protein 72 OS=Arabidopsis thaliana GN=NAC072 PE=2 SV=1
Bra036416	3.29	102.51	alpha/beta-hydrolase domain-containing protein [Arabidopsis thaliana]
Bra035150	0.05	24.3	cinnamoyl-CoA reductase [Arabidopsis thaliana]
Bra030910	0.47	34.41	17.4 kDa class III heat shock protein OS=Arabidopsis thaliana GN=HSP17.4B PE=2 SV=1
Bra025917	14.66	374.96	Nudix hydrolase 4 OS=Arabidopsis thaliana GN=NUDT4 PE=1 SV=1
Bra031128	1.31	54.37	uncharacterized protein [Arabidopsis thaliana]
Bra017960	10.31	269.62	Uncharacterized protein At3g49720 OS=Arabidopsis thaliana GN=At3g49720 PE=1 SV=1
Bra023786	2.12	73.65	Calmodulin-like protein 11 OS=Arabidopsis thaliana GN=CML11 PE=2 SV=1
Bra021208	1.59	60.94	COBRA-like protein 8 OS=Arabidopsis thaliana GN=COBL8 PE=2 SV=1
Bra016561	36	881.66	Nudix hydrolase 4 OS=Arabidopsis thaliana GN=NUDT4 PE=1 SV=1
Bra022781	0.13	25.94	UDP-glycosyltransferase 87A2 OS=Arabidopsis thaliana GN=UGT87A2 PE=2 SV=1
Bra009626	0.49	34.49	O-fucosyltransferase family protein [Arabidopsis thaliana]
Bra031867	0.13	25.88	uncharacterized protein [Arabidopsis thaliana]
Bra030095	7.33	197.16	Ethylene-responsive transcription factor 11 OS=Arabidopsis thaliana GN=ERF11 PE=2 SV=1
Bra018850	8.24	218.63	Hexokinase-3 OS=Arabidopsis thaliana GN=At1g50460 PE=1 SV=1
Bra009236	0.07	24.31	Polygalacturonase inhibitor 1 OS=Arabidopsis thaliana GN=PGIP1 PE=2 SV=1
Bra020472	2.99	92.85	ABC1 family protein [Arabidopsis thaliana]
Bra009096	0.52	34.68	uncharacterized protein [Arabidopsis thaliana]
CUFF.15920.1	0.54	35.14	-
Bra005287	5.4	149.08	Protein ABSCISIC ACID-INSENSITIVE 5 OS=Arabidopsis thaliana GN=ABI5 PE=1 SV=1
Bra040360	0.12	25.23	PPPDE putative thiol peptidase family protein [Arabidopsis thaliana]
Bra023940	0.51	34.33	Protein NDR1 OS=Arabidopsis thaliana GN=NDR1 PE=1 SV=1
Bra005245	0.39	31.31	UDP-glycosyltransferase 73C3 OS=Arabidopsis thaliana GN=UGT73C3 PE=2 SV=1
Bra025819	42.48	1008.81	dehydrin ERD10 [Arabidopsis thaliana]
Bra033564	0.59	35.89	protein SKU5 similar 9 [Arabidopsis thaliana]
Bra037651	2.76	86.18	Beta-glucosidase 15 OS=Arabidopsis thaliana GN=BGLU15 PE=2 SV=1
CUFF.6797.1	0	22.17	protein embryo defective 1703 [Arabidopsis thaliana]
Bra021442	1.87	65.38	tryptophan-rich sensory protein-like protein [Arabidopsis thaliana]
Bra039592	0.21	26.92	-
Bra015706	0.84	41.33	uncharacterized protein [Arabidopsis thaliana]
Bra004629	0	21.96	Uncharacterized protein At2g41620 OS=Arabidopsis thaliana GN=At2g41620 PE=2 SV=2
Bra025994	3.3	97.74	Glutathione S-transferase U25 OS=Arabidopsis thaliana GN=GSTU25 PE=2 SV=1
Bra031933	0	21.88	Peroxidase 71 OS=Arabidopsis thaliana GN=PER71 PE=1 SV=1
Bra024659	8.7	220.79	Glutathione S-transferase U13 OS=Arabidopsis thaliana GN=GSTU13 PE=2 SV=1
Bra011299	0.3	28.71	WRKY transcription factor 18 OS=Arabidopsis thaliana GN=WRKY18 PE=1 SV=2
Bra029039	1.32	51.92	Lipid-binding START domain-containing protein [Arabidopsis thaliana]
Bra015053	10.03	250.46	Proline-rich receptor-like protein kinase PERK1 OS=Arabidopsis thaliana GN=PERK1 PE=1 SV=1
Bra024459	4.92	133.93	uncharacterized protein [Arabidopsis thaliana]
Bra039037	0.57	34.77	Probable calcium-binding protein CML30 OS=Arabidopsis thaliana GN=CML30 PE=2 SV=1
CUFF.806.1	5.07	137.08	exocyst complex component 7 [Arabidopsis thaliana]
Bra015120	0.22	26.74	Serine/threonine-protein kinase OXI1 OS=Arabidopsis thaliana GN=OXI1 PE=1 SV=1
Bra035023	5.18	139.26	Probable pectin methyltransferase QUA2 OS=Arabidopsis thaliana GN=QUA2 PE=1 SV=2
Bra013537	4.3	119.17	uncharacterized protein [Arabidopsis thaliana]
Bra014783	0.19	25.85	CRS1 / YhbY (CRM) domain-containing protein [Arabidopsis thaliana]
Bra014671	84.97	1937.37	Calmodulin-2/3/5 OS=Arabidopsis thaliana GN=CAM2 PE=1 SV=3
Bra026495	5.98	156.26	uncharacterized protein [Arabidopsis thaliana]
Bra009184	51.34	1177.85	NDR1/HIN1-Like protein 3 [Arabidopsis thaliana]
CUFF.6480.1	0.02	21.94	-
Bra036140	2.78	83.83	Ca2+-binding protein 1 [Arabidopsis thaliana]
CUFF.2010.1	0	21.41	-
CUFF.15175.1	0	21.4	-
Bra006598	3.79	106.08	uncharacterized protein [Arabidopsis thaliana]
Bra006036	2.23	70.53	Cellulose synthase A catalytic subunit 5 [UDP-forming] OS=Arabidopsis thaliana GN=CESA5 PE=1 SV=2
Bra007696	1.34	50.83	Xyloglucan 6-xylosyltransferase OS=Arabidopsis thaliana GN=XT1 PE=1 SV=1
Bra007099	3.72	103.1	GATA transcription factor 8 OS=Arabidopsis thaliana GN=GATA8 PE=2 SV=1
CUFF.5296.1	0	20.99	-
Bra007051	3.95	107.74	S-adenosyl-L-methionine-dependent methyltransferase-like protein [Arabidopsis thaliana]
Bra014427	0	20.97	Arabinogalactan peptide 20 OS=Arabidopsis thaliana GN=AGP20 PE=3 SV=1
Bra016265	0.63	34.79	protein kinase domain-containing protein [Arabidopsis thaliana]
Bra003212	1.55	54.75	O-Glycosyl hydrolases family 17 protein [Arabidopsis thaliana]
CUFF.18185.1	2.7	79.79	-
Bra017148	18.59	426.46	inositol phosphorylceramide synthase 2 [Arabidopsis thaliana]
Bra011739	0	20.73	mitogen-activated protein kinase kinase kinase 21 [Arabidopsis thaliana]
Bra022254	5.25	134.12	Protein TIFY 6B OS=Arabidopsis thaliana GN=TIFY6B PE=1 SV=1
Bra014189	0.19	24.67	WD40 domain-containing protein [Arabidopsis thaliana]
Bra029719	0	20.51	Non-specific lipid-transfer protein 6 OS=Arabidopsis thaliana GN=LTP6 PE=1 SV=1
Bra027740	13.98	321.24	-
Bra005447	0.15	23.73	CBL-interacting serine/threonine-protein kinase 13 OS=Arabidopsis thaliana GN=CIPK13 PE=1 SV=2
Bra033312	0.09	22.38	Mannan endo-1,4-beta-mannosidase 1 OS=Arabidopsis thaliana GN=MAN1 PE=2 SV=1
Bra026701	0.88	39.32	uncharacterized protein [Arabidopsis thaliana]
Bra002559	11.88	274.97	C3H4 type zinc finger protein [Arabidopsis thaliana]
Bra000651	0.16	23.85	uncharacterized protein [Arabidopsis thaliana]
Bra005623	2.84	81.18	uncharacterized protein [Arabidopsis thaliana]
CUFF.5295.1	0	20.4	-
Bra035641	5.26	132.64	uncharacterized protein [Arabidopsis thaliana]
Bra006118	5.28	132.94	protein N-MYC downregulated-like 2 [Arabidopsis thaliana]
Bra016259	4.22	110.1	Nitrate transporter 1.7 OS=Arabidopsis thaliana GN=NRT1.7 PE=1 SV=1
Bra016823	0	20	MATE efflux family protein [Arabidopsis thaliana]
Bra009869	3.62	95.75	Protein kinase family protein with leucine-rich repeat domain [Arabidopsis thaliana]
Bra013797	6.99	166.32	uncharacterized protein [Arabidopsis thaliana]
Bra039316	0	19.94	BON1-associated protein 2 OS=Arabidopsis thaliana GN=BAP2 PE=1 SV=1
Bra018462	6.97	165.8	Early-responsive to dehydration stress protein (ERD4) [Arabidopsis thaliana]
CUFF.13118.1	0	19.87	-
Bra017351	0	19.85	Allene oxide cyclase 2, chloroplastic OS=Arabidopsis thaliana GN=AOC2 PE=1 SV=1
Bra030917	1.77	56.6	GDSL esterase/lipase 3 OS=Arabidopsis thaliana GN=GLIP3 PE=2 SV=2
Bra016230	0	19.77	matrix metalloproteinase [Arabidopsis thaliana]
CUFF.4295.1	0	19.77	-
Bra017961	0.33	26.36	Pentatricopeptide repeat-containing protein At3g49710 OS=Arabidopsis thaliana GN=PCMP-H79 PE=2 SV=1
Bra016746	4.18	105.09	beta-1,4-mannosyl-glycoprotein [Arabidopsis thaliana]
Bra029880	3.46	89.85	uncharacterized protein [Arabidopsis thaliana]
Bra028379	17.36	372.6	MATE efflux family protein [Arabidopsis thaliana]
Bra018051	0.02	19.75	cytochrome P450, family 94, subfamily B, polypeptide 3 [Arabidopsis thaliana]
Bra018157	0.26	24.63	plant invertase/pectin methylesterase inhibitor domain-containing protein [Arabidopsis thaliana]
Bra007491	0.11	21.53	ARGOS protein [Arabidopsis thaliana]
Bra021569	3.81	96.37	calcium-dependent lipid-binding domain-containing protein [Arabidopsis thaliana]
Bra035561	0.8	35.34	O-Glycosyl hydrolases family 17 protein [Arabidopsis thaliana]
Bra006004	7.88	178.18	transducin/WD40 domain-containing protein [Arabidopsis thaliana]
Bra003944	4.25	104.84	protein kinase domain-containing protein [Arabidopsis thaliana]
Bra025494	1.49	49.1	TIR-NBS-LRR class disease resistance protein [Arabidopsis thaliana]
Bra020576	2.31	65.49	Hypoxia-responsive family protein [Arabidopsis thaliana]
Bra012230	51.76	1056.23	dehydrin ERD10 [Arabidopsis thaliana]
Bra036048	3.94	97.96	myb domain protein 77 [Arabidopsis thaliana]
Bra021698	5.01	119.19	uncharacterized protein [Arabidopsis thaliana]
Bra030986	6.01	139.12	Protein TIFY 11A OS=Arabidopsis thaliana GN=TIFY11A PE=1 SV=1
Bra021897	0.29	24.79	CBL-interacting serine/threonine-protein kinase 13 OS=Arabidopsis thaliana GN=CIPK13 PE=1 SV=2
CUFF.14188.1	0.06	20.14	-
Bra033158	2.04	59.42	Probable WRKY transcription factor 41 OS=Arabidopsis thaliana GN=WRKY41 PE=2 SV=2
CUFF.20096.1	1.83	55.22	-
Bra034061	1.76	53.8	Glutathione S-transferase U8 OS=Arabidopsis thaliana GN=GSTU8 PE=2 SV=1
Bra013205	0.54	29.54	uncharacterized protein [Arabidopsis thaliana]
Bra039752	0.8	34.67	U-box domain-containing protein 20 OS=Arabidopsis thaliana GN=PUB20 PE=2 SV=1
CUFF.14513.1	0	18.76	-
Bra025649	3.07	79.33	AIG2-like protein OS=Arabidopsis thaliana GN=At5g39720 PE=1 SV=1
Bra036862	1.62	50.43	uncharacterized protein [Arabidopsis thaliana]
Bra024789	4.31	102.62	RNA-binding KH domain-containing protein [Arabidopsis thaliana]
Bra005739	0.04	19.25	uncharacterized protein [Arabidopsis thaliana]
Bra020313	4.64	108.38	C3H4 type zinc finger protein [Arabidopsis thaliana]
Bra033077	3.78	91.61	Probable calcium-binding protein CML30 OS=Arabidopsis thaliana GN=CML30 PE=2 SV=1
Bra027880	0.16	21.43	Sulfotransferase 18 OS=Arabidopsis thaliana GN=SOT18 PE=1 SV=1
Bra004633	4.01	95.53	Glycosyltransferase family 61 protein [Arabidopsis thaliana]
Bra016252	8.93	190.39	Glutathione S-transferase U12 OS=Arabidopsis thaliana GN=GSTU12 PE=2 SV=2
Bra038611	6.22	137.84	Probable inactive purple acid phosphatase 29 OS=Arabidopsis thaliana GN=PAP29 PE=2 SV=1
CUFF.16056.1	0.18	21.64	beta-amylase [Arabidopsis thaliana]
CUFF.6793.1	0.85	34.47	serine protease inhibitor, Kazal-type family protein [Arabidopsis thaliana]
Bra010881	0.16	21.22	Ethylene-responsive transcription factor 12 OS=Arabidopsis thaliana GN=ERF12 PE=2 SV=1
Bra018386	7.77	166.86	Glutathione S-transferase U5 OS=Arabidopsis thaliana GN=GSTU5 PE=2 SV=1
Bra023294	44.96	878.4	uncharacterized protein [Arabidopsis thaliana]
Bra012021	0.54	28.43	cysteine proteinase-like protein [Arabidopsis thaliana]
Bra000508	34.28	670.57	Glucan endo-1,3-beta-glucosidase 14 OS=Arabidopsis thaliana GN=At2g27500/F10A12.18 PE=1 SV=2
Bra026156	14.07	285.79	ABC transporter G family member 35 OS=Arabidopsis thaliana GN=ABCG35 PE=2 SV=1
Bra036972	3.71	88.63	Probable protein phosphatase 2C 63 OS=Arabidopsis thaliana GN=At4g33920 PE=1 SV=1
Bra008487	0.45	26.51	uncharacterized protein [Arabidopsis thaliana]
Bra026364	1.09	38.64	Quinone reductase family protein [Arabidopsis thaliana]
Bra031903	0.24	22.51	Ethylene-responsive transcription factor ABR1 OS=Arabidopsis thaliana GN=ABR1 PE=2 SV=1
Bra009112	1.81	52.28	Dehydration-responsive element-binding protein 2A OS=Arabidopsis thaliana GN=DREB2A PE=1 SV=1
Bra035236	13.26	268.97	1-aminocyclopropane-1-carboxylate synthase 6 OS=Arabidopsis thaliana GN=ACS6 PE=1 SV=2
Bra008940	39.26	758.99	-
Bra025707	0	17.81	uncharacterized protein [Arabidopsis thaliana]
Bra038219	5.18	114.99	zinc-finger protein 2 [Arabidopsis thaliana]
Bra035198	1.13	38.96	F-box protein PP2-B11 OS=Arabidopsis thaliana GN=PP2B11 PE=1 SV=1
Bra031554	0.05	18.69	glycine-rich protein [Arabidopsis thaliana]
Bra010055	2.25	59.92	protein IQ-domain 23 [Arabidopsis thaliana]
CUFF.6230.1	0	17.74	Protein argonaute 6 OS=Arabidopsis thaliana GN=AGO6 PE=2 SV=2
Bra019340	0.64	29.71	UDP-galactose transporter 2 [Arabidopsis thaliana]
Bra015935	0.94	35.29	Sulfotransferase 16 OS=Arabidopsis thaliana GN=SOT16 PE=1 SV=1
Bra011029	0	17.71	uncharacterized protein [Arabidopsis thaliana]
Bra015388	0.16	20.66	mitogen-activated protein kinase kinase kinase 18 [Arabidopsis thaliana]
Bra009057	0.02	17.99	haloacid dehalogenase-like hydrolase domain-containing protein [Arabidopsis thaliana]
Bra006137	0.43	25.63	17.6 kDa class II heat shock protein OS=Arabidopsis thaliana GN=HSP17.6 PE=2 SV=1
Bra001454	0.14	20.18	Endochitinase CH25 OS=Brassica napus PE=2 SV=1
Bra024115	0	17.53	transcription factor bHLH27 [Arabidopsis thaliana]
Bra025961	5.93	127.21	Late embryogenesis abundant (LEA) hydroxyproline-rich glycoprotein family [Arabidopsis thaliana]
Bra010041	1.33	42.05	Protein BONZAI 1 OS=Arabidopsis thaliana GN=BON1 PE=1 SV=2
Bra020179	15.1	295.95	Probable CCR4-associated factor 1 homolog 11 OS=Arabidopsis thaliana GN=CAF1-11 PE=2 SV=1
Bra023103	5.26	113.8	Aquaporin PIP2-2 OS=Arabidopsis thaliana GN=PIP2-2 PE=1 SV=2
CUFF.20303.1	0	17.19	-
Bra035320	7.73	157.73	Allene oxide synthase, chloroplastic OS=Arabidopsis thaliana GN=CYP74A PE=1 SV=3
CUFF.5295.3	0	17.14	-
Bra013714	2.82	67.89	Cystine lyase CORI3 OS=Arabidopsis thaliana GN=CORI3 PE=1 SV=1
Bra011654	0	17.01	pathogenesis-related thaumatin family protein [Arabidopsis thaliana]
CUFF.7373.1	0	17.01	-
CUFF.6278.1	0.47	25.26	Cysteine-rich receptor-like protein kinase 22 OS=Arabidopsis thaliana GN=CRK22 PE=2 SV=1
Bra015264	0.03	17.36	Zinc finger CCCH domain-containing protein 2 OS=Arabidopsis thaliana GN=At1g03790 PE=2 SV=1
Bra007240	1.21	38.27	uncharacterized protein [Arabidopsis thaliana]
CUFF.20095.1	0	16.7	-
CUFF.20282.1	0	16.67	Probable protein phosphatase 2C 2 OS=Arabidopsis thaliana GN=At1g07160 PE=2 SV=1
CUFF.5295.2	0	16.6	-
Bra006599	0	16.57	Ethylene-responsive transcription factor ERF016 OS=Arabidopsis thaliana GN=ERF016 PE=2 SV=1
Bra003780	1.49	42.66	Ethylene-responsive transcription factor ERF018 OS=Arabidopsis thaliana GN=ERF018 PE=2 SV=1
Bra011443	0.62	27.28	uncharacterized protein [Arabidopsis thaliana]
Bra005539	6.62	131.91	uncharacterized protein [Arabidopsis thaliana]
CUFF.11548.1	0	16.42	-
Bra008856	1.79	47.58	uncharacterized protein [Arabidopsis thaliana]
Bra025207	7.81	152.35	uncharacterized protein [Arabidopsis thaliana]
Bra013019	0.43	23.83	Peptidoglycan-binding LysM domain-containing protein [Arabidopsis thaliana]
Bra034608	2.55	60.44	UDP-glucosyl transferase 73B2 OS=Arabidopsis thaliana GN=UGT73B2 PE=1 SV=1
Bra015307	0.88	31.5	1-aminocyclopropane-1-carboxylate oxidase homolog 7 OS=Arabidopsis thaliana GN=At1g04380 PE=1 SV=1
Bra004550	3.07	69.31	G-box-binding factor 3 OS=Arabidopsis thaliana GN=GBF3 PE=1 SV=2
Bra032747	1.62	44.28	receptor like protein 48 [Arabidopsis thaliana]
Bra010917	5.86	117.55	Calcium-transporting ATPase 1, chloroplastic OS=Arabidopsis thaliana GN=ACA1 PE=1 SV=3
Bra027922	1.63	44.42	galactinol synthase 2 [Arabidopsis thaliana]
Bra001815	0.58	26.26	B-box 32 protein [Arabidopsis thaliana]
CUFF.20284.1	1.75	45.85	-
Bra018538	0.09	17.56	MLO-like protein 1 OS=Arabidopsis thaliana GN=MLO1 PE=1 SV=1
Bra040247	7.99	152.14	Hydrophobic protein RCI2B OS=Arabidopsis thaliana GN=RCI2B PE=2 SV=1
Bra001123	0.06	17.02	Hevein-like protein OS=Arabidopsis thaliana GN=HEL PE=1 SV=1
Bra033071	0.72	28	Protein AIG2 OS=Arabidopsis thaliana GN=AIG2 PE=2 SV=1
Bra019382	4.74	95.7	C3H4 type zinc finger protein [Arabidopsis thaliana]
Bra005243	0.42	22.81	UDP-glycosyltransferase 73C4 OS=Arabidopsis thaliana GN=UGT73C4 PE=2 SV=1
Bra022943	1.32	37.84	uncharacterized protein [Arabidopsis thaliana]
Bra000474	36.6	627.91	Glutathione S-transferase U5 OS=Arabidopsis thaliana GN=GSTU5 PE=2 SV=1
Bra037141	0	15.71	Probable disease resistance protein At5g66890 OS=Arabidopsis thaliana GN=At5g66890 PE=3 SV=1
Bra024640	1.88	47.06	Formin-like protein 4 OS=Arabidopsis thaliana GN=FH4 PE=1 SV=2
Bra029107	8.2	152.24	heavy metal transport/detoxification domain-containing protein [Arabidopsis thaliana]
Bra031055	2.42	55.96	Calcium-dependent protein kinase 10 OS=Arabidopsis thaliana GN=CPK10 PE=1 SV=1
Bra017117	1.65	43.1	Probable WRKY transcription factor 33 OS=Arabidopsis thaliana GN=WRKY33 PE=1 SV=2
Bra000170	3.99	81.31	Zinc finger CCCH domain-containing protein 29 OS=Arabidopsis thaliana GN=At2g40140 PE=2 SV=1
Bra012149	2.79	61.24	Transcription factor MYB44 OS=Arabidopsis thaliana GN=MYB44 PE=2 SV=1
Bra000571	26.35	447.29	tetraspanin8 [Arabidopsis thaliana]
Bra030916	0.18	18.34	GDSL esterase/lipase 3 OS=Arabidopsis thaliana GN=GLIP3 PE=2 SV=2
CUFF.1056.1	0.07	16.51	-
Bra009268	6.28	117.67	Inositol polyphosphate multikinase alpha OS=Arabidopsis thaliana GN=IPK2a PE=1 SV=1
Bra024126	3.12	65.63	uncharacterized protein [Arabidopsis thaliana]
Bra018108	0.55	24.03	U-box domain-containing protein 39 OS=Arabidopsis thaliana GN=PUB39 PE=2 SV=1
Bra022436	5.78	108.18	zinc-finger protein 2 [Arabidopsis thaliana]
Bra027569	11.73	204	haloacid dehalogenase-like hydrolase domain-containing protein [Arabidopsis thaliana]
Bra028645	43.24	711.02	Protein ATAF2 OS=Arabidopsis thaliana GN=NAC081 PE=1 SV=1
Bra012058	6.16	113.85	Calcium-dependent protein kinase 28 OS=Arabidopsis thaliana GN=CPK28 PE=1 SV=1
Bra030673	7.88	141.13	glycine-rich protein [Arabidopsis thaliana]
CUFF.20272.1	0	15	Probable glycerol-3-phosphate acyltransferase 3 OS=Arabidopsis thaliana GN=GPAT3 PE=2 SV=1
Bra020651	0.43	21.84	hydroxyproline-rich glycoprotein family protein [Arabidopsis thaliana]
Bra011409	0.75	26.89	calmodulin-binding protein [Arabidopsis thaliana]
Bra034155	0	14.92	uncharacterized protein [Arabidopsis thaliana]
CUFF.14437.1	0	14.92	-
Bra019338	4.99	94.01	PAS domain-containing protein tyrosine kinase family protein [Arabidopsis thaliana]
Bra017839	29.79	487.27	BTB/POZ and TAZ domain-containing protein 5 OS=Arabidopsis thaliana GN=BT5 PE=1 SV=1
CUFF.12769.1	0.48	22.37	uncharacterized protein [Arabidopsis thaliana]
Bra013750	0.15	17.15	Cellulose synthase-like protein G2 OS=Arabidopsis thaliana GN=CSLG2 PE=2 SV=1
Bra032988	13.55	227.97	Uncharacterized protein At3g27210 OS=Arabidopsis thaliana GN=Y-2 PE=1 SV=1
Bra019265	0.39	20.87	Probable WRKY transcription factor 53 OS=Arabidopsis thaliana GN=WRKY53 PE=1 SV=1
Bra009235	0.7	25.72	Polygalacturonase inhibitor 1 OS=Arabidopsis thaliana GN=PGIP1 PE=2 SV=1
Bra030695	0.64	24.76	Probable protein phosphatase 2C 4 OS=Arabidopsis thaliana GN=PLL5 PE=1 SV=1
Bra003363	0.41	21.14	aspartyl protease family protein [Arabidopsis thaliana]
CUFF.16055.1	0.54	23.01	beta-amylase [Arabidopsis thaliana]
CUFF.7754.1	1.53	38.4	uncharacterized protein [Arabidopsis thaliana]
Bra002399	0.07	15.6	Ovate family protein [Arabidopsis thaliana]
Bra026471	2.61	54.82	S-type anion channel SLAH3 OS=Arabidopsis thaliana GN=SLAH3 PE=1 SV=1
Bra003732	3.94	75.3	Dehydrin ERD14 OS=Arabidopsis thaliana GN=ERD14 PE=1 SV=1
Bra000018	0.86	27.72	Aldo-keto reductase family 4 member C9 OS=Arabidopsis thaliana GN=AKR4C9 PE=1 SV=1
Bra040870	12.09	200.6	senescence/dehydration related protein [Arabidopsis thaliana]
Bra008858	0	14.38	Probable WRKY transcription factor 75 OS=Arabidopsis thaliana GN=WRKY75 PE=2 SV=1
Bra028639	0.1	15.9	Non-specific lipid-transfer protein-like protein [Arabidopsis thaliana]
Bra029242	1.9	43.5	uncharacterized protein [Arabidopsis thaliana]
Bra008132	10.3	171.88	Sulfotransferase 16 OS=Arabidopsis thaliana GN=SOT16 PE=1 SV=1
CUFF.20094.1	0	14.3	-
Bra030694	0.18	17.03	GTP-binding protein Obg/CgtA [Arabidopsis thaliana]
Bra017460	5.7	101.32	uncharacterized protein [Arabidopsis thaliana]
Bra027298	0.73	25.38	uncharacterized protein [Arabidopsis thaliana]
CUFF.17702.1	187.68	2871.46	-
CUFF.20287.1	5.45	97.09	-
Bra020713	9.98	165.95	Nitrile-specifier protein 5 OS=Arabidopsis thaliana GN=NSP5 PE=2 SV=1
Bra018873	11.56	189.27	Transmembrane proteins 14C [Arabidopsis thaliana]
Bra000214	26.6	416.67	Calmodulin-2/3/5 OS=Arabidopsis thaliana GN=CAM2 PE=1 SV=3
Bra034424	0.31	18.81	uncharacterized protein [Arabidopsis thaliana]
Bra004522	7.27	123.96	P-loop containing nucleoside triphosphate hydrolase-like protein [Arabidopsis thaliana]
Bra038663	15.13	242.75	NAC domain-containing protein 102 OS=Arabidopsis thaliana GN=NAC102 PE=1 SV=1
Bra004358	0.25	17.78	uncharacterized protein [Arabidopsis thaliana]
CUFF.1734.1	0	13.95	TCP-1/cpn60 chaperonin family protein [Arabidopsis thaliana]
Bra034851	3.57	67.18	Probable sugar phosphate/phosphate translocator At3g11320 OS=Arabidopsis thaliana GN=At3g11320 PE=2 SV=1
Bra039120	0.51	21.48	alpha-dioxygenase [Arabidopsis thaliana]
Bra016495	5.07	89.4	Probable purine permease 14 OS=Arabidopsis thaliana GN=PUP14 PE=2 SV=1
CUFF.3955.1	0.03	14.32	-
Bra021063	2.69	53.5	Scarecrow-like protein 13 OS=Arabidopsis thaliana GN=SCL13 PE=2 SV=2
Bra008755	0.22	17.01	Probable glucuronokinase 2 OS=Arabidopsis thaliana GN=GLCAK2 PE=2 SV=1
Bra010879	4.6	81.61	MAC/Perforin domain-containing protein [Arabidopsis thaliana]
Bra008488	12.85	202.78	GINS complex subunit 1 [Arabidopsis thaliana]
Bra009726	0.08	14.8	Putative F-box/kelch-repeat protein At5g24040 OS=Arabidopsis thaliana GN=At5g24040 PE=2 SV=1
Bra024446	2.03	43.17	BTB/POZ and TAZ domain-containing protein 4 OS=Arabidopsis thaliana GN=BT4 PE=1 SV=1
Bra034253	0.08	14.72	receptor like protein 21 [Arabidopsis thaliana]
Bra040605	0.02	13.82	armadillo/beta-catenin-like repeat-containing protein [Arabidopsis thaliana]
CUFF.2235.1	0	13.45	-
Bra033911	0.49	20.49	chlorophyll A-B binding, early light-inducible protein [Arabidopsis thaliana]
CUFF.13609.1	0	13.42	-
Bra036295	2.4	47.85	protein pitchoun 1 [Arabidopsis thaliana]
Bra005105	0.21	16.37	uncharacterized protein [Arabidopsis thaliana]
Bra012845	1.98	41.8	macrophage migration inhibitory factor family protein [Arabidopsis thaliana]
Bra013382	18.38	276.98	-
CUFF.17573.1	0	13.23	6-phosphofructokinase 7 OS=Arabidopsis thaliana GN=PFK7 PE=1 SV=1
Bra011179	8.16	129.18	Xyloglucan endotransglucosylase/hydrolase protein 24 OS=Arabidopsis thaliana GN=XTH24 PE=1 SV=2
Bra015985	0	13.17	bifunctional inhibitor/lipid-transfer protein/seed storage 2S albumin-like protein [Arabidopsis thaliana]
Bra001717	0.14	15.15	U-box domain-containing protein 29 OS=Arabidopsis thaliana GN=PUB29 PE=1 SV=1
CUFF.10890.1	2.43	47.58	-
Bra028759	0.91	25.98	Dehydration-responsive element-binding protein 2A OS=Arabidopsis thaliana GN=DREB2A PE=1 SV=1
Bra001241	1.26	30.94	RPM1-interacting protein 4 (RIN4) family protein [Arabidopsis thaliana]
Bra027359	0	13.12	GDSL esterase/lipase ESM1 OS=Arabidopsis thaliana GN=ESM1 PE=1 SV=1
Bra027961	1.33	31.89	Tropinone reductase homolog At1g07440 OS=Arabidopsis thaliana GN=At1g07440 PE=1 SV=1
Bra032591	8.92	139.01	alpha/beta-hydrolase domain-containing protein [Arabidopsis thaliana]
Bra018556	0.13	14.91	senescence-associated protein [Arabidopsis thaliana]
Bra014426	0.41	18.81	Probable WRKY transcription factor 46 OS=Arabidopsis thaliana GN=WRKY46 PE=2 SV=1
Bra022243	19.91	291.89	protein B-cell receptor-associated 31-like protein [Arabidopsis thaliana]
Bra024900	0.12	14.69	Lipid phosphate phosphatase 1 [Arabidopsis thaliana]
Bra024038	2.44	47.2	heptahelical transmembrane protein2 [Arabidopsis thaliana]
Bra003969	7.48	117.74	myb-like transcription factor-like protein [Arabidopsis thaliana]
CUFF.17915.1	0	13	Putative ribonuclease H protein At1g65750 OS=Arabidopsis thaliana GN=At1g65750 PE=3 SV=1
Bra026262	6.93	109.92	uncharacterized protein [Arabidopsis thaliana]
Bra004841	6.94	109.97	axi 1 protein-like protein [Arabidopsis thaliana]
Bra014672	0	12.95	Putative transcription factor bHLH107 OS=Arabidopsis thaliana GN=BHLH107 PE=2 SV=1
CUFF.5498.1	0	12.94	BTB/POZ domain-containing protein At3g05675 OS=Arabidopsis thaliana GN=At3g05675 PE=2 SV=1
Bra016191	6.51	103.22	protein kinase domain-containing protein [Arabidopsis thaliana]
Bra006839	7.51	116.95	casein kinase I-like 12 [Arabidopsis thaliana]
CUFF.16933.1	0	12.82	-
Bra032869	3.84	65.78	uncharacterized protein [Arabidopsis thaliana]
Bra008583	14.44	211.83	Cellulose synthase-like protein D2 OS=Arabidopsis thaliana GN=CSLD2 PE=1 SV=1
Bra031596	0.03	13.18	Probable serine/threonine-protein kinase RLCKVII OS=Arabidopsis thaliana GN=At1g07870 PE=2 SV=1
Bra022115	10.2	152.99	Ethylene-responsive transcription factor 2 OS=Arabidopsis thaliana GN=ERF2 PE=2 SV=1
CUFF.4006.1	1.6	34.76	PRA1 family protein B5 OS=Arabidopsis thaliana GN=PRA1B5 PE=1 SV=1
CUFF.478.1	22.56	322.64	uncharacterized protein [Arabidopsis thaliana]
Bra003263	0.03	13.13	strictosidine synthase family protein [Arabidopsis thaliana]
Bra022594	1	26.42	mate efflux domain-containing protein [Arabidopsis thaliana]
Bra039038	2.42	45.74	homeobox protein 34 [Arabidopsis thaliana]
Bra030234	1.5	33.08	Classical arabinogalactan protein 2 OS=Arabidopsis thaliana GN=AGP2 PE=1 SV=1
Bra003306	13.16	191.66	uncharacterized protein [Arabidopsis thaliana]
Bra021770	0.13	14.38	GCN5-related N-acetyltransferase-like protein [Arabidopsis thaliana]
Bra001661	13.4	194	S-adenosylmethionine synthase 2 OS=Brassica juncea GN=MSAMS2 PE=2 SV=1
Bra037283	4.25	70.06	NAC domain containing protein 36 [Arabidopsis thaliana]
CUFF.14070.1	0.04	13.06	-
Bra008806	0.04	13.02	Probable xyloglucan endotransglucosylase/hydrolase protein 23 OS=Arabidopsis thaliana GN=XTH23 PE=2 SV=1
Bra019599	2.51	46.28	NAC domain-containing protein 62 [Arabidopsis thaliana]
Bra008846	0.31	16.6	Protein TIFY 9 OS=Arabidopsis thaliana GN=TIFY9 PE=1 SV=1
Bra018344	8.72	129.52	mitogen-activated protein kinase kinase kinase 14 [Arabidopsis thaliana]
Bra035415	9.48	139.11	Formin-like protein 7 OS=Arabidopsis thaliana GN=FH7 PE=2 SV=1
Bra023927	0.27	15.96	Protein ETHYLENE INSENSITIVE 3 OS=Arabidopsis thaliana GN=EIN3 PE=1 SV=1
CUFF.16747.1	0	12.33	-
Bra017076	0.04	12.79	alpha/beta-hydrolase domain-containing protein [Arabidopsis thaliana]
Bra020393	0.68	21.26	outer membrane lipoprotein Blc [Arabidopsis thaliana]
CUFF.5436.1	0.23	15.27	LOB domain-containing protein 41 OS=Arabidopsis thaliana GN=LBD41 PE=2 SV=1
CUFF.6070.1	1.7	34.62	-
Bra013144	0.31	16.22	TIR-NBS-LRR class disease resistance protein [Arabidopsis thaliana]
Bra020828	0.24	15.31	Cysteine-rich receptor-like protein kinase 11 OS=Arabidopsis thaliana GN=CRK11 PE=2 SV=2
Bra014247	0.3	16.06	Putative E3 ubiquitin-protein ligase XBAT34 OS=Arabidopsis thaliana GN=XBAT34 PE=2 SV=1
Bra002151	0.25	15.37	Probable aquaporin SIP1-2 OS=Arabidopsis thaliana GN=SIP1-2 PE=2 SV=1
Bra002450	2.49	44.71	heavy metal transport/detoxification domain-containing protein [Arabidopsis thaliana]
Bra004994	33.72	453.47	Nematode resistance protein-like HSPRO2 OS=Arabidopsis thaliana GN=HSPRO2 PE=1 SV=1
Bra022398	13.75	192.02	Vacuolar import/degradation, Vid27-related protein [Arabidopsis thaliana]
Bra038546	3.3	55.25	uncharacterized protein [Arabidopsis thaliana]
Bra002944	24.16	324.24	Translation initiation factor SUI1 family protein [Arabidopsis thaliana]
CUFF.19876.1	0.38	16.78	-
Bra027044	0	11.87	Leucine-rich repeat extensin-like protein 2 OS=Arabidopsis thaliana GN=LRX2 PE=1 SV=1
Bra000263	0.08	12.89	cold-regulated protein 15b [Arabidopsis thaliana]
Bra004261	0.43	17.38	sulfur E2 [Arabidopsis thaliana]
Bra028697	13.24	181.5	Glutamate dehydrogenase 2 OS=Arabidopsis thaliana GN=GDH2 PE=1 SV=1
Bra028436	0	11.82	Peroxidase 62 OS=Arabidopsis thaliana GN=PER62 PE=2 SV=1
Bra028487	0.75	21.41	uncharacterized protein [Arabidopsis thaliana]
Bra019191	0.07	12.68	Putative respiratory burst oxidase homolog protein G OS=Arabidopsis thaliana GN=RBOHG PE=2 SV=2
CUFF.13874.1	0	11.74	-
Bra033424	3.5	56.29	aspartyl protease family protein [Arabidopsis thaliana]
Bra025241	4.88	73.72	Membrane-anchored ubiquitin-fold protein 4 OS=Arabidopsis thaliana GN=MUB4 PE=1 SV=1
Bra000530	0.08	12.72	Dehydrodolichyl diphosphate synthase 5 OS=Arabidopsis thaliana GN=At5g58784 PE=2 SV=2
Bra024588	1.18	26.66	alpha/beta-hydrolase-like protein [Arabidopsis thaliana]
Bra015437	0.51	18.14	uncharacterized protein [Arabidopsis thaliana]
Bra021502	2.14	38.78	PRA1 family protein F3 OS=Arabidopsis thaliana GN=PRA1F3 PE=1 SV=1
Bra017210	2.99	49.54	Phenylalanine ammonia-lyase 1 OS=Arabidopsis thaliana GN=PAL1 PE=1 SV=3
Bra018168	4.25	65.44	tetratricopeptide repeat domain-containing protein [Arabidopsis thaliana]
Bra030067	0.12	13.14	Uncharacterized GPI-anchored protein At1g27950 OS=Arabidopsis thaliana GN=At1g27950 PE=1 SV=1
Bra013034	6.88	98.34	NAC domain containing protein 36 [Arabidopsis thaliana]
Bra020301	0.66	19.89	Probable LRR receptor-like serine/threonine-protein kinase At5g59680 OS=Arabidopsis thaliana GN=At5g59680 PE=2 SV=1
Bra009427	0.61	19.21	Nuclear transport factor 2 (NTF2) family protein [Arabidopsis thaliana]
Bra015719	7.09	100.36	O-methyltransferase-like protein [Arabidopsis thaliana]
Bra036864	1.88	35.07	SRPBCC ligand-binding domain-containing protein [Arabidopsis thaliana]
Bra031207	1.51	30.42	uncharacterized protein [Arabidopsis thaliana]
Bra000825	4.57	68.69	uncharacterized protein [Arabidopsis thaliana]
Bra028533	30.42	391.53	Zinc finger A20 and AN1 domain-containing stress-associated protein 6 OS=Arabidopsis thaliana GN=SAP6 PE=2 SV=2
Bra011181	0.38	16.23	Probable xyloglucan endotransglucosylase/hydrolase protein 17 OS=Arabidopsis thaliana GN=XTH17 PE=2 SV=1
CUFF.7594.1	0	11.48	-
CUFF.20307.1	0	11.47	Allene oxide cyclase 2, chloroplastic OS=Arabidopsis thaliana GN=AOC2 PE=1 SV=1
Bra030507	7.98	110.68	alpha/beta-hydrolase domain-containing protein [Arabidopsis thaliana]
Bra029553	0	11.41	myb domain protein 74 [Arabidopsis thaliana]
Bra035002	22.23	287.15	Probable CCR4-associated factor 1 homolog 9 OS=Arabidopsis thaliana GN=CAF1-9 PE=2 SV=1
Bra023529	3.84	58.96	Mitochondrial substrate carrier family protein [Arabidopsis thaliana]
Bra007202	4.27	64.28	Putative serine/threonine-protein kinase-like protein CCR3 OS=Arabidopsis thaliana GN=CCR3 PE=2 SV=1
Bra015607	22.42	288.96	Serpin-ZX OS=Arabidopsis thaliana GN=At1g47710 PE=1 SV=1
Bra011710	0.98	23.45	uncharacterized protein [Arabidopsis thaliana]
Bra004062	14.89	194.76	uncharacterized protein [Arabidopsis thaliana]
Bra015306	4.27	63.86	1-aminocyclopropane-1-carboxylate oxidase homolog 6 OS=Arabidopsis thaliana GN=At1g04350 PE=2 SV=1
Bra039311	105.6	1307.32	Remorin OS=Arabidopsis thaliana GN=DBP PE=1 SV=1
Bra011208	15.88	205.74	UPF0057 membrane protein At4g30650 OS=Arabidopsis thaliana GN=At4g30650 PE=2 SV=1
CUFF.2404.1	0.25	14.31	Stress-induced protein KIN2 OS=Arabidopsis thaliana GN=KIN2 PE=1 SV=1
Bra015915	4.3	63.52	Putative glycosyltransferase 5 OS=Arabidopsis thaliana GN=GT5 PE=2 SV=1
Bra024087	0.04	11.63	Probable xyloglucan endotransglucosylase/hydrolase protein 17 OS=Arabidopsis thaliana GN=XTH17 PE=2 SV=1
Bra036327	6.91	94.64	NAC domain-containing protein 69 OS=Arabidopsis thaliana GN=NAC69 PE=2 SV=1
Bra022935	2.37	39.69	uncharacterized protein [Arabidopsis thaliana]
Bra016937	1.12	24.58	S-adenosyl-L-methionine-dependent methyltransferase-like protein [Arabidopsis thaliana]
Bra036346	0.03	11.39	Cytochrome P450 71B19 OS=Arabidopsis thaliana GN=CYP71B19 PE=2 SV=1
Bra000557	0.1	12.2	Heat stress transcription factor A-2 OS=Arabidopsis thaliana GN=HSFA2 PE=1 SV=1
CUFF.20086.1	0	11	RNase H domain-containing protein [Arabidopsis thaliana]
Bra021241	5.19	73.19	S-adenosylmethionine synthase 2 OS=Brassica juncea GN=MSAMS2 PE=2 SV=1
Bra011700	2.08	35.93	Scarecrow-like protein 15 OS=Arabidopsis thaliana GN=SCL15 PE=2 SV=3
CUFF.5723.1	0.23	13.7	-
Bra013985	8.86	116.59	uncharacterized protein [Arabidopsis thaliana]
CUFF.4221.1	0	10.93	-
Bra039748	14.3	181.33	Translation initiation factor eIF3 subunit [Arabidopsis thaliana]
Bra006190	0.19	13.18	Protein TIFY 9 OS=Arabidopsis thaliana GN=TIFY9 PE=1 SV=1
Bra009149	5.07	71.3	Cytochrome P450 71A1 OS=Persea americana GN=CYP71A1 PE=1 SV=2
Bra006975	5.7	78.63	glutamate-ammonia ligase-like protein [Arabidopsis thaliana]
CUFF.20012.1	0.15	12.65	-
Bra039061	5.29	73.49	Xyloglucan glycosyltransferase 4 OS=Arabidopsis thaliana GN=CSLC4 PE=1 SV=1
CUFF.194.1	0	10.81	UDP-glucosyl transferase 73B2 OS=Arabidopsis thaliana GN=UGT73B2 PE=1 SV=1
Bra000910	3.7	54.43	systemic acquired resistance (SAR) regulator protein NIMIN-1-like protein [Arabidopsis thaliana]
Bra003975	15.96	198.57	uncharacterized protein [Arabidopsis thaliana]
Bra023572	0.17	12.72	uncharacterized protein [Arabidopsis thaliana]
Bra027962	5.14	70.93	tropinone reductase-like protein [Arabidopsis thaliana]
Bra010102	6	80.88	Probable beta-1,3-galactosyltransferase 19 OS=Arabidopsis thaliana GN=B3GALT19 PE=2 SV=2
Bra024660	0.7	18.83	Probable beta-1,3-galactosyltransferase 17 OS=Arabidopsis thaliana GN=B3GALT17 PE=2 SV=2
Bra027651	0.08	11.59	Toll-Interleukin-Resistance domain-containing protein [Arabidopsis thaliana]
Bra025953	0	10.65	Inorganic pyrophosphatase 2 OS=Arabidopsis thaliana GN=At1g17710 PE=2 SV=1
Bra030376	1.34	26.18	uncharacterized protein [Arabidopsis thaliana]
Bra014850	5.81	77.91	uncharacterized protein [Arabidopsis thaliana]
Bra010190	0.1	11.7	UDP-glycosyltransferase 91C1 OS=Arabidopsis thaliana GN=UGT91C1 PE=2 SV=1
Bra005351	0.07	11.34	EID1-like F-box protein 3 OS=Arabidopsis thaliana GN=EDL3 PE=2 SV=1
Bra011625	0.5	16.28	uncharacterized protein [Arabidopsis thaliana]
Bra017871	0.29	13.85	Cytochrome P450 79B1 OS=Sinapis alba GN=CYP79B1 PE=2 SV=1
Bra007888	6.97	90.69	Actin cross-linking protein [Arabidopsis thaliana]
Bra034611	2.7	41.53	calcium-dependent lipid-binding domain-containing protein [Arabidopsis thaliana]
CUFF.2986.1	0	10.49	-
Bra025995	1.06	22.65	Glutathione S-transferase U24 OS=Arabidopsis thaliana GN=GSTU24 PE=2 SV=1
CUFF.20311.1	0.24	13.24	-
Bra013366	0.21	12.87	protein AtS40-3 [Arabidopsis thaliana]
CUFF.9033.1	0	10.42	-
Bra025951	2.15	34.85	Leucine-rich repeat receptor-like protein kinase PEPR2 OS=Arabidopsis thaliana GN=PEPR2 PE=1 SV=1
CUFF.1670.1	0.04	10.81	cytochrome P450, family 72, subfamily A, polypeptide 7 [Arabidopsis thaliana]
Bra000330	3.59	51.03	UDP-glycosyltransferase 74F2 OS=Arabidopsis thaliana GN=UGT74F2 PE=1 SV=1
Bra010625	0.14	11.92	cinnamyl alcohol dehydrogenase 7 [Arabidopsis thaliana]
Bra028520	2.89	43.03	transducin/WD40 domain-containing protein [Arabidopsis thaliana]
Bra015693	0.83	19.71	Alcohol dehydrogenase class-P OS=Arabidopsis thaliana GN=ADH1 PE=1 SV=2
Bra037181	9.38	116.27	Calcium-dependent protein kinase 28 OS=Arabidopsis thaliana GN=CPK28 PE=1 SV=1
Bra011606	0.3	13.62	uncharacterized protein [Arabidopsis thaliana]
Bra001639	0.85	19.82	RING-H2 finger protein ATL2 OS=Arabidopsis thaliana GN=ATL2 PE=2 SV=2
CUFF.16842.1	0	10.23	-
Bra037029	0	10.19	UDP-sulfoquinovose synthase, chloroplastic OS=Arabidopsis thaliana GN=SQD1 PE=1 SV=1
Bra011650	0.67	17.67	uncharacterized protein [Arabidopsis thaliana]
Bra031923	0.93	20.56	Pentatricopeptide repeat-containing protein At5g64320, mitochondrial OS=Arabidopsis thaliana GN=At5g64320 PE=2 SV=1
Bra034996	5.62	72.45	FAD/NAD(P)-binding oxidoreductase family protein [Arabidopsis thaliana]
Bra036006	0.2	12.32	uncharacterized protein [Arabidopsis thaliana]
Bra025792	8.88	108.6	uncharacterized protein [Arabidopsis thaliana]
Bra015805	8.71	106.56	uncharacterized protein [Arabidopsis thaliana]
Bra027596	0	10.07	NAC domain-containing protein 69 OS=Arabidopsis thaliana GN=NAC69 PE=2 SV=1
Bra025171	1.89	30.93	Homocysteine S-methyltransferase 1 OS=Brassica oleracea var. italica GN=HMT1 PE=1 SV=1
Bra030785	12.37	146.8	Germin-like protein subfamily 2 member 1 OS=Arabidopsis thaliana GN=GLP4 PE=2 SV=2
Bra016733	0.23	12.59	Regulator of Vps4 activity in the MVB pathway protein [Arabidopsis thaliana]
Bra020854	1.83	30.23	dehydrogenase/reductase SDR family member 4 [Arabidopsis thaliana]
Bra025371	3.99	53.88	biotin/lipoate A/B protein ligase family protein [Arabidopsis thaliana]
Bra015027	0.04	10.42	Pumilio homolog 5 OS=Arabidopsis thaliana GN=APUM5 PE=1 SV=2
Bra036467	5.04	65.24	Xyloglucan galactosyltransferase KATAMARI1 OS=Arabidopsis thaliana GN=KAM1 PE=1 SV=1
Bra027098	0.02	10.17	(E,E)-geranyllinalool synthase OS=Arabidopsis thaliana GN=GES PE=2 SV=1
Bra033110	0.22	12.33	methyl esterase 11 [Arabidopsis thaliana]
Bra039328	0.07	10.65	Cytochrome P450 76C2 OS=Arabidopsis thaliana GN=CYP76C2 PE=2 SV=1
CUFF.18991.1	4.3	56.74	uncharacterized protein [Arabidopsis thaliana]
Bra024075	9.58	114.13	UDP-glucuronate 4-epimerase 1 OS=Arabidopsis thaliana GN=GAE1 PE=1 SV=1
Bra014877	0.01	9.97	lipase-3 domain-containing protein [Arabidopsis thaliana]
Bra040314	0	9.85	uncharacterized protein [Arabidopsis thaliana]
Bra027377	21.97	247.55	RelA-SpoT like protein RSH2 [Arabidopsis thaliana]
Bra041046	0.63	16.58	indole-3-acetic acid-amido synthetase GH3.2 [Arabidopsis thaliana]
Bra033528	3.41	46.52	COBRA-like protein 7 OS=Arabidopsis thaliana GN=COBL7 PE=1 SV=2
Bra004771	5.04	64.06	chitinase class 4-like protein [Arabidopsis thaliana]
CUFF.14201.1	0.66	16.87	RNA-directed DNA polymerase (reverse transcriptase)-related family protein [Arabidopsis thaliana]
Bra024954	0.72	17.51	Ethylene-responsive transcription factor 2 OS=Arabidopsis thaliana GN=ERF2 PE=2 SV=1
Bra026157	2.84	40.27	ABC transporter G family member 35 OS=Arabidopsis thaliana GN=ABCG35 PE=2 SV=1
Bra033938	6.9	83.73	Probable protein phosphatase 2C 15 OS=Arabidopsis thaliana GN=At1g68410 PE=2 SV=1
CUFF.1534.1	0	9.73	-
Bra006547	7.06	85.23	tetratricopeptide repeat domain-containing protein [Arabidopsis thaliana]
CUFF.15460.1	0	9.69	DNAse I-like superfamily protein [Arabidopsis thaliana]
Bra015876	0.04	10.11	GNS1/SUR4 membrane-like protein [Arabidopsis thaliana]
CUFF.15999.1	0	9.66	-
Bra031691	0.23	12.08	response to ABA and salt 1 [Arabidopsis thaliana]
CUFF.19967.1	1.84	29.2	extensin 4 [Arabidopsis thaliana]
Bra018468	3.78	49.74	leucine-rich receptor-like protein kinase [Arabidopsis thaliana]
Bra011701	31.6	345	G-box-binding factor 1 OS=Arabidopsis thaliana GN=GBF1 PE=2 SV=2
Bra029079	0.63	16.24	Ethylene-responsive transcription factor CRF3 OS=Arabidopsis thaliana GN=CRF3 PE=2 SV=1
Bra040375	1.45	24.87	Auxin-induced in root cultures protein 12 OS=Arabidopsis thaliana GN=AIR12 PE=1 SV=3
CUFF.6507.1	0	9.54	-
Bra001122	6.43	77.27	Pathogenesis-related protein PR-4B OS=Nicotiana tabacum PE=2 SV=1
Bra015998	0.01	9.6	Cytochrome P450 superfamily protein [Arabidopsis thaliana]
CUFF.7593.1	0	9.46	uncharacterized protein [Arabidopsis thaliana]
Bra001588	9.9	112.73	Ethylene-responsive transcription factor 4 OS=Arabidopsis thaliana GN=ERF4 PE=1 SV=1
CUFF.16301.1	0	9.43	-
Bra017272	0.08	10.25	late embryogenesis abundant hydroxyproline-rich glycoprotein [Arabidopsis thaliana]
Bra024032	2.37	33.97	CBL-interacting serine/threonine-protein kinase 6 OS=Arabidopsis thaliana GN=CIPK6 PE=1 SV=1
Bra001377	0.36	13.12	myb family transcription factor [Arabidopsis thaliana]
Bra024642	1.21	21.94	Probable galacturonosyltransferase-like 8 OS=Arabidopsis thaliana GN=GATL8 PE=2 SV=1
Bra006372	9.32	106.02	Syntaxin-21 OS=Arabidopsis thaliana GN=SYP21 PE=1 SV=1
Bra004381	2.35	33.68	Early-responsive to dehydration stress protein (ERD4) [Arabidopsis thaliana]
Bra028980	2.78	38.09	bifunctional inhibitor/lipid-transfer protein/seed storage 2S albumin-like protein [Arabidopsis thaliana]
Bra034049	0.84	18	uncharacterized protein [Arabidopsis thaliana]
Bra039610	0.09	10.22	Calcium-binding protein CML39 OS=Arabidopsis thaliana GN=CML39 PE=2 SV=1
Bra011511	11.97	132.18	Aldehyde dehydrogenase family 3 member I1, chloroplastic OS=Arabidopsis thaliana GN=ALDH3I1 PE=2 SV=2
Bra016389	0.74	16.85	Transcription factor TGA3 OS=Arabidopsis thaliana GN=TGA3 PE=1 SV=1
Bra036483	0.02	9.45	B3 domain-containing protein REM9 OS=Arabidopsis thaliana GN=REM9 PE=2 SV=1
Bra035210	1.58	25.41	uncharacterized protein [Arabidopsis thaliana]
Bra002078	1.03	19.77	ACT-like protein tyrosine kinase-like protein [Arabidopsis thaliana]
Bra012707	0	9.22	Heat shock protein HSP20/alpha crystallin family protein [Arabidopsis thaliana]
Bra004532	3.58	45.77	Transcription factor ABA-INDUCIBLE bHLH-TYPE OS=Arabidopsis thaliana GN=AIB PE=2 SV=2
CUFF.14069.1	0.03	9.52	uncharacterized protein [Arabidopsis thaliana]
Bra032607	0.73	16.62	uncharacterized protein [Arabidopsis thaliana]
Bra004518	5.29	62.97	cytochrome B5 isoform C [Arabidopsis thaliana]
Bra009036	3	39.69	Putative clathrin assembly protein At5g10410 OS=Arabidopsis thaliana GN=At5g10410 PE=2 SV=2
Bra011479	2.47	34.17	RING/U-box domain-containing protein [Arabidopsis thaliana]
CUFF.17572.1	0	9.14	Copine (Calcium-dependent phospholipid-binding protein) family protein [Arabidopsis thaliana]
Bra024376	0.09	10.03	uncharacterized protein [Arabidopsis thaliana]
Bra024699	5.61	65.59	Heat shock cognate 70 kDa protein 1 OS=Arabidopsis thaliana GN=HSC70-1 PE=1 SV=3
Bra002594	6.1	70.42	Probable protein phosphatase 2C 78 OS=Arabidopsis thaliana GN=At5g59220 PE=2 SV=1
Bra026009	30.61	316.28	Probable rhamnose biosynthetic enzyme 1 OS=Arabidopsis thaliana GN=RHM1 PE=1 SV=1
Bra005670	17.37	183.23	methyltransferase [Arabidopsis thaliana]
CUFF.20145.1	1.91	28.18	serine protease inhibitor, potato inhibitor I-type protein [Arabidopsis thaliana]
CUFF.11184.1	0.19	10.91	-
Bra011830	20.75	216.48	Inositol-3-phosphate synthase OS=Brassica napus PE=2 SV=2
Bra032034	4.5	53.99	PPPDE putative thiol peptidase-like protein [Arabidopsis thaliana]
Bra001249	18.45	193.32	Auxin-induced in root cultures protein 12 OS=Arabidopsis thaliana GN=AIR12 PE=1 SV=3
Bra032665	0.15	10.46	Ethylene-responsive transcription factor 1 OS=Nicotiana tabacum GN=ERF1 PE=2 SV=1
Bra021929	0.51	14.05	fatty acid hydroxylase 1 [Arabidopsis thaliana]
Bra039511	0.07	9.64	Probable calcium-binding protein CML43 OS=Arabidopsis thaliana GN=CML43 PE=2 SV=1
Bra001155	1.54	24.21	Serine/threonine-protein phosphatase PP1 isozyme 9 OS=Arabidopsis thaliana GN=TOPP9 PE=2 SV=1
Bra010627	0.48	13.69	Cinnamyl alcohol dehydrogenase 8 OS=Arabidopsis thaliana GN=CAD8 PE=1 SV=1
Bra029307	0	8.92	uncharacterized protein [Arabidopsis thaliana]
Bra021594	1.1	19.8	Ethylene-responsive transcription factor 4 OS=Arabidopsis thaliana GN=ERF4 PE=1 SV=1
Bra001789	21.3	219.79	Calcium-dependent protein kinase 9 OS=Arabidopsis thaliana GN=CPK9 PE=1 SV=1
Bra037280	4.02	48.72	protein kinase domain-containing protein [Arabidopsis thaliana]
CUFF.14253.1	0	8.88	-
Bra031894	0.06	9.46	Elicitor peptide 3 OS=Arabidopsis thaliana GN=PEP3 PE=3 SV=2
Bra016073	0.08	9.65	trypsin inhibitor (Kunitz) domain-containing protein [Arabidopsis thaliana]
Bra017146	1.27	21.39	SOUL heme-binding-like protein [Arabidopsis thaliana]
Bra017113	7.58	83.36	Non-specific lipid-transfer protein B OS=Brassica oleracea var. italica GN=WAX9B PE=3 SV=1
Bra018190	25.27	256.93	Ras-related protein RABA2c OS=Arabidopsis thaliana GN=RABA2C PE=2 SV=4
CUFF.10700.1	0	8.82	-
Bra003500	6.63	73.88	basic region/leucine zipper motif 53 protein [Arabidopsis thaliana]
Bra007191	2.4	32.27	uncharacterized protein [Arabidopsis thaliana]
CUFF.13729.1	0	8.77	-
Bra023398	25.68	259.15	GEM-like protein 5 OS=Arabidopsis thaliana GN=At5g13200 PE=1 SV=1
Bra024410	3.73	45.1	phosphoenolpyruvate carboxykinase 2 [Arabidopsis thaliana]
Bra035992	16.64	171.05	3-ketoacyl-CoA synthase 19 OS=Arabidopsis thaliana GN=KCS19 PE=2 SV=1
Bra006949	32.35	322.09	Zinc finger A20 and AN1 domain-containing stress-associated protein 6 OS=Arabidopsis thaliana GN=SAP6 PE=2 SV=2
Bra026570	0.74	15.83	Ribonuclease 1 OS=Arabidopsis thaliana GN=RNS1 PE=1 SV=1
Bra021551	5.37	60.45	STRUBBELIG-receptor family 7 protein [Arabidopsis thaliana]
Bra024084	0.8	16.37	heat shock-related protein [Arabidopsis thaliana]
Bra034623	7.64	81.74	extra-large GTP-binding protein 2 [Arabidopsis thaliana]
Bra038543	0.55	13.84	UPF0496 protein At2g18630 OS=Arabidopsis thaliana GN=At2g18630 PE=2 SV=3
Bra016052	14	142.41	uncharacterized protein [Arabidopsis thaliana]
CUFF.12539.1	0	8.56	Nucleic acid-binding, OB-fold-like protein [Arabidopsis thaliana]
CUFF.5328.1	0	8.55	-
Bra022663	0.94	17.5	SAUR-like auxin-responsive protein [Arabidopsis thaliana]
Bra006799	0.04	8.92	Protein WAX2 OS=Arabidopsis thaliana GN=WAX2 PE=1 SV=1
Bra005935	0.41	12.44	Glutamate dehydrogenase 2 OS=Arabidopsis thaliana GN=GDH2 PE=1 SV=1
Bra026515	2.91	36.21	Phospholipid-transporting ATPase 10 OS=Arabidopsis thaliana GN=ALA10 PE=1 SV=1
Bra013426	1.52	22.95	Glycosyl hydrolase family protein with chitinase insertion domain [Arabidopsis thaliana]
Bra013123	45.39	439.83	pathogenesis-related protein 1 [Arabidopsis thaliana]
Bra006178	0.08	9.25	Probable WRKY transcription factor 75 OS=Arabidopsis thaliana GN=WRKY75 PE=2 SV=1
Bra000064	17.2	171.76	Probable WRKY transcription factor 33 OS=Arabidopsis thaliana GN=WRKY33 PE=1 SV=2
Bra024668	0	8.47	-
Bra013584	0.09	9.29	Probable WRKY transcription factor 31 OS=Arabidopsis thaliana GN=WRKY31 PE=2 SV=1
Bra020368	4.3	48.96	exocyst subunit exo70 family protein B1 [Arabidopsis thaliana]
Bra000884	97	923.25	senescence-associated protein [Arabidopsis thaliana]
Bra030490	0.95	17.37	Hexokinase-3 OS=Arabidopsis thaliana GN=At1g50460 PE=1 SV=1
Bra012225	1.26	20.24	uncharacterized protein [Arabidopsis thaliana]
Bra013582	0.62	14.23	protein SKU5 similar 4 [Arabidopsis thaliana]
Bra023614	0	8.39	uncharacterized protein [Arabidopsis thaliana]
Bra037798	21.08	206.18	uncharacterized protein [Arabidopsis thaliana]
Bra027664	5.09	55.96	RING/U-box domain-containing protein [Arabidopsis thaliana]
Bra034847	20.13	196.36	PRA1 family protein A3 OS=Arabidopsis thaliana GN=PRA1A3 PE=2 SV=1
Bra025258	7.09	74.59	Uncharacterized protein At3g27210 OS=Arabidopsis thaliana GN=Y-2 PE=1 SV=1
Bra027823	0.06	8.9	TIR-NBS-LRR class disease resistance protein [Arabidopsis thaliana]
Bra029306	0.1	9.26	uncharacterized protein [Arabidopsis thaliana]
CUFF.20043.1	3.26	38.71	Phenylalanine ammonia-lyase 2 OS=Arabidopsis thaliana GN=PAL2 PE=1 SV=2
Bra014696	2.8	34.39	uncharacterized protein [Arabidopsis thaliana]
Bra024784	0.06	8.85	Phosphate transporter PHO1 homolog 5 OS=Arabidopsis thaliana GN=PHO1-H5 PE=2 SV=2
Bra017700	0	8.29	O-methyltransferase family 2 protein [Arabidopsis thaliana]
Bra003707	0.27	10.77	O-methyltransferase-like protein [Arabidopsis thaliana]
Bra033824	0	8.27	putative esterase-like protein [Arabidopsis thaliana]
Bra004390	19.95	193.1	S-adenosylmethionine-dependent methyltransferase domain-containing protein [Arabidopsis thaliana]
CUFF.6951.1	6.88	71.93	-
Bra024068	19.01	184.17	class I glutamine amidotransferase domain-containing protein [Arabidopsis thaliana]
Bra023021	0.2	10.09	uncharacterized protein [Arabidopsis thaliana]
Bra001031	0.24	10.44	Ninja-family protein AFP4 OS=Arabidopsis thaliana GN=AFP4 PE=1 SV=1
Bra037027	0	8.22	S-adenosyl-L-methionine-dependent methyltransferase-like protein [Arabidopsis thaliana]
CUFF.10168.1	0	8.22	stigma-specific stig1-like protein [Arabidopsis thaliana]
Bra040899	79.26	738.36	leucine-rich repeat-containing protein [Arabidopsis thaliana]
Bra033239	30.3	287.32	NAC domain-containing protein 2 OS=Arabidopsis thaliana GN=NAC002 PE=2 SV=2
Bra039012	5.38	57.75	Regulator of Vps4 activity in the MVB pathway protein [Arabidopsis thaliana]
Bra011241	0.41	11.94	Calmodulin-binding protein [Arabidopsis thaliana]
Bra001171	0.32	11.12	Hydrophobic protein RCI2A OS=Arabidopsis thaliana GN=RCI2A PE=2 SV=1
Bra017035	0.26	10.55	Protein EARLY FLOWERING 4 OS=Arabidopsis thaliana GN=ELF4 PE=1 SV=1
Bra010153	8.88	89.36	Alternative oxidase 3, mitochondrial OS=Arabidopsis thaliana GN=AOX3 PE=2 SV=2
Bra034088	9.42	94.16	protein kinase domain-containing protein [Arabidopsis thaliana]
Bra017743	3.6	40.99	armadillo repeat-containing protein [Arabidopsis thaliana]
CUFF.6710.1	0.09	8.94	-
Bra013476	11.95	117	Reticuline oxidase-like protein OS=Arabidopsis thaliana GN=At4g20830 PE=1 SV=2
Bra025442	0.08	8.84	U-box domain-containing protein 21 OS=Arabidopsis thaliana GN=PUB21 PE=2 SV=1
Bra037368	7.54	76.39	WRKY transcription factor 22 OS=Arabidopsis thaliana GN=WRKY22 PE=2 SV=1
CUFF.14688.1	0	8.06	-
Bra036850	5.76	60.16	uncharacterized protein [Arabidopsis thaliana]
Bra030759	13.48	130.06	Probable protein phosphatase 2C 5 OS=Arabidopsis thaliana GN=At1g09160 PE=2 SV=1
CUFF.4326.1	0	8.03	-
Bra024020	58.58	536.49	protein kinase family protein [Arabidopsis thaliana]
Bra007841	40.05	369.33	uncharacterized protein [Arabidopsis thaliana]
Bra014740	0.35	11.18	calcium-dependent lipid-binding domain-containing protein [Arabidopsis thaliana]
Bra005911	0.49	12.41	late embryogenesis abundant protein 4-5 [Arabidopsis thaliana]
Bra006015	34.19	315.83	Protein ATAF2 OS=Arabidopsis thaliana GN=NAC081 PE=1 SV=1
Bra037630	0	8	Ethylene-responsive transcription factor 13 OS=Arabidopsis thaliana GN=ERF13 PE=2 SV=2
CUFF.20054.1	0.2	9.79	-
CUFF.20180.1	6.6	67.28	-
CUFF.3392.1	0	7.98	-
Bra004770	1.9	25	Defensin-like protein 2 OS=Sinapis alba PE=1 SV=2
CUFF.893.1	0	7.97	-
Bra022905	5.57	57.72	Receptor like protein kinase S.2 OS=Arabidopsis thaliana GN=LECRKS2 PE=2 SV=2
CUFF.16232.2	0	7.94	-
Bra017672	11.67	112.1	Arginine decarboxylase 2 OS=Arabidopsis thaliana GN=SPE2 PE=2 SV=1
Bra021771	0.7	14.18	GCN5-related N-acetyltransferase-like protein [Arabidopsis thaliana]
Bra024851	2.42	29.51	bidirectional amino acid transporter 1 [Arabidopsis thaliana]
Bra011528	3.75	41.36	chloroplast RNA-binding protein 33 [Arabidopsis thaliana]
CUFF.4999.1	13.44	127.74	-
Bra004990	0.4	11.46	Putative ABC1 protein At2g40090 OS=Arabidopsis thaliana GN=At2g40090 PE=2 SV=2
Bra021603	0.65	13.67	protein transport protein SEC13 [Arabidopsis thaliana]
CUFF.16232.1	0	7.89	-
CUFF.1671.1	0.19	9.57	60S ribosomal protein L18a-2 OS=Arabidopsis thaliana GN=RPL18AB PE=1 SV=2
Bra010499	50.63	455.86	WcaG domain-containing protein [Arabidopsis thaliana]
Bra008127	0.57	12.84	Strictosidine synthase 1 OS=Arabidopsis thaliana GN=SS1 PE=2 SV=2
Bra017819	37.3	336.77	cytochrome P450, family 81, subfamily D, polypeptide 8 [Arabidopsis thaliana]
Bra031586	1.5	21.06	Pentatricopeptide repeat-containing protein At1g07590, mitochondrial OS=Arabidopsis thaliana GN=At1g07590 PE=2 SV=1
Bra040999	7.93	77.66	Cysteine-rich receptor-like protein kinase 10 OS=Arabidopsis thaliana GN=CRK10 PE=1 SV=3
Bra024388	3.34	37.21	O-fucosyltransferase family protein [Arabidopsis thaliana]
Bra021531	1.73	22.99	U6 snRNA-associated Sm-like protein LSm1 [Arabidopsis thaliana]
Bra035793	1.09	17.35	uncharacterized protein [Arabidopsis thaliana]
Bra013246	0	7.77	SNAP25 homologous protein SNAP33 OS=Arabidopsis thaliana GN=SNAP33 PE=1 SV=1
CUFF.12563.1	0	7.76	-
Bra020569	7.73	75.4	Probable protein phosphatase 2C 73 OS=Arabidopsis thaliana GN=PPC6-7 PE=2 SV=1
Bra015779	296.8	2603.35	Dehydrin ERD14 OS=Arabidopsis thaliana GN=ERD14 PE=1 SV=1
Bra028752	5.43	55.18	oxidoreductase, 2OG-Fe(II) oxygenase family protein [Arabidopsis thaliana]
Bra016002	5.48	55.65	kunitz trypsin inhibitor 1 [Arabidopsis thaliana]
CUFF.20037.1	0	7.73	-
Bra025719	0.27	10.07	Ethylene-responsive transcription factor ERF017 OS=Arabidopsis thaliana GN=ERF017 PE=2 SV=1
Bra010332	0.48	11.9	HAD superfamily, subfamily IIIB acid phosphatase [Arabidopsis thaliana]
Bra001064	2.45	29.04	tyrosine specific protein phosphatase-like protein [Arabidopsis thaliana]
Bra010397	13.07	121.57	uncharacterized protein [Arabidopsis thaliana]
CUFF.3589.1	0	7.71	-
CUFF.7024.1	0.04	8.06	-
Bra015048	4.09	43.18	Multiprotein-bridging factor 1c OS=Arabidopsis thaliana GN=MBF1C PE=1 SV=1
Bra023481	0	7.67	Rossmann-fold NAD(P)-binding domain-containing protein [Arabidopsis thaliana]
Bra010898	0.47	11.74	uncharacterized protein [Arabidopsis thaliana]
Bra014050	21.02	189.5	uncharacterized protein [Arabidopsis thaliana]
Bra005288	0	7.64	uncharacterized protein [Arabidopsis thaliana]
Bra002423	6.7	65.28	Arogenate dehydratase 5, chloroplastic OS=Arabidopsis thaliana GN=ADT5 PE=1 SV=1
Bra037219	0	7.61	Cytochrome P450 71B2 OS=Arabidopsis thaliana GN=CYP71B2 PE=2 SV=2
Bra024280	12.23	112.63	protein EXORDIUM like 2 [Arabidopsis thaliana]
Bra000469	0.14	8.79	ABC transporter G family member 31 OS=Arabidopsis thaliana GN=ABCG31 PE=2 SV=1
Bra026679	0.55	12.3	Glutathione S-transferase U25 OS=Arabidopsis thaliana GN=GSTU25 PE=2 SV=1
Bra013974	0.49	11.76	uncharacterized protein [Arabidopsis thaliana]
Bra012999	0.7	13.51	G-type lectin S-receptor-like serine/threonine-protein kinase RLK1 OS=Arabidopsis thaliana GN=RLK1 PE=2 SV=2
Bra009898	5.39	53.53	UMP/CMP kinase OS=Arabidopsis thaliana GN=PYR6 PE=1 SV=1
Bra013931	72.43	625.34	aldose 1-epimerase family protein [Arabidopsis thaliana]
CUFF.14695.1	0.51	11.88	-
Bra015531	8.4	78.95	Phospholipase A1-Igamma1, chloroplastic OS=Arabidopsis thaliana GN=At1g06800 PE=1 SV=2
Bra038734	2.79	31.2	Heat shock cognate 70 kDa protein 4 OS=Arabidopsis thaliana GN=HSC70-4 PE=1 SV=1
Bra007326	18.36	163.57	Villin-3 OS=Arabidopsis thaliana GN=VLN3 PE=1 SV=2
Bra038674	3.21	34.66	Fasciclin-like arabinogalactan protein 18 OS=Arabidopsis thaliana GN=FLA18 PE=2 SV=1
CUFF.13950.1	0	7.47	-
CUFF.17579.1	0	7.47	-
Bra026538	2.3	26.91	Flavonol sulfotransferase-like OS=Arabidopsis thaliana GN=At2g03760 PE=1 SV=2
Bra033105	0.83	14.49	Ninja-family protein AFP3 OS=Arabidopsis thaliana GN=AFP3 PE=1 SV=1
Bra015435	2.45	28.15	UDP-glycosyltransferase 75B1 OS=Arabidopsis thaliana GN=UGT75B1 PE=1 SV=1
Bra009746	1.51	20.15	vacuolar iron transporter-like protein [Arabidopsis thaliana]
Bra014655	0.33	10.21	strictosidine synthase family protein [Arabidopsis thaliana]
Bra023126	2.59	29.23	FAD-binding and BBE domain-containing protein [Arabidopsis thaliana]
Bra005241	5.06	49.91	UDP-glycosyltransferase 73C5 OS=Arabidopsis thaliana GN=UGT73C5 PE=2 SV=1
Bra038411	3.77	39.01	uncharacterized protein [Arabidopsis thaliana]
Bra001874	1.36	18.78	bifunctional inhibitor/lipid-transfer protein/seed storage 2S albumin-like protein [Arabidopsis thaliana]
Bra012551	4.72	46.93	Abscisic acid 8'-hydroxylase 1 OS=Arabidopsis thaliana GN=CYP707A1 PE=2 SV=1
Bra030231	5.84	56.32	uncoupling protein 5 [Arabidopsis thaliana]
Bra001037	1.67	21.33	UDP-arabinopyranose mutase 1 OS=Arabidopsis thaliana GN=RGP1 PE=1 SV=1
Bra023588	0.67	12.94	Cellulose synthase-like protein D2 OS=Arabidopsis thaliana GN=CSLD2 PE=1 SV=1
CUFF.3876.1	0	7.35	-
CUFF.20405.1	6.65	62.78	-
Bra026915	0	7.33	-
Bra004634	0.26	9.48	uncharacterized protein [Arabidopsis thaliana]
Bra023560	0.33	10.06	NC domain-containing protein-like protein [Arabidopsis thaliana]
Bra005312	0	7.31	nucleotide-diphospho-sugar transferase domain-containing protein [Arabidopsis thaliana]
Bra025450	28.84	247.01	DCD (Development and Cell Death) domain protein [Arabidopsis thaliana]
Bra021998	0.03	7.55	senescence-associated protein 12 [Arabidopsis thaliana]
Bra000382	0.44	10.92	Probable pectinesterase/pectinesterase inhibitor 17 OS=Arabidopsis thaliana GN=PME17 PE=2 SV=2
Bra041014	0.45	11.01	Inositol oxygenase 4 OS=Arabidopsis thaliana GN=MIOX4 PE=2 SV=1
Bra014346	1.87	22.75	late embryogenesis abundant hydroxyproline-rich glycoprotein [Arabidopsis thaliana]
Bra007784	2.25	25.89	Probable protein phosphatase 2C 22 OS=Arabidopsis thaliana GN=At2g25620 PE=1 SV=1
Bra032882	2.67	29.3	uncharacterized protein [Arabidopsis thaliana]
CUFF.20336.1	1.66	20.97	-
CUFF.5172.1	0	7.26	-
Bra021758	0.13	8.32	Leucine-rich repeat receptor-like serine/threonine/tyrosine-protein kinase SOBIR1 OS=Arabidopsis thaliana GN=SOBIR1 PE=1 SV=1
Bra036764	10.13	90.72	Annexin D1 OS=Arabidopsis thaliana GN=ANN1 PE=1 SV=1
Bra014354	6.24	58.5	Disease resistance-responsive (dirigent-like protein) family protein [Arabidopsis thaliana]
Bra026319	0	7.21	Nucleic acid-binding, OB-fold-like protein [Arabidopsis thaliana]
Bra032383	0	7.21	lipase-3 domain-containing protein [Arabidopsis thaliana]
Bra009663	0.92	14.74	NEP1-interacting protein-like 1 OS=Arabidopsis thaliana GN=ATL27 PE=2 SV=1
Bra000707	0.4	10.45	Sodium transporter HKT1 OS=Arabidopsis thaliana GN=HKT1 PE=1 SV=1
Bra000513	0	7.17	uncharacterized protein [Arabidopsis thaliana]
Bra006401	0	7.16	uncharacterized protein [Arabidopsis thaliana]
Bra039021	1.62	20.3	Inositol oxygenase 2 OS=Arabidopsis thaliana GN=MIOX2 PE=2 SV=2
CUFF.2871.1	0	7.13	RNA-directed DNA polymerase (reverse transcriptase)-related protein [Arabidopsis thaliana]
Bra009238	1.94	22.86	Polygalacturonase inhibitor 1 OS=Arabidopsis thaliana GN=PGIP1 PE=2 SV=1
Bra000643	35.48	295.32	glycine-rich protein [Arabidopsis thaliana]
CUFF.13903.1	0	7.12	-
CUFF.3695.1	0	7.12	-
Bra021113	0.97	14.94	NAC domain-containing protein 55 OS=Arabidopsis thaliana GN=NAC055 PE=2 SV=1
Bra026576	2.74	29.23	Sucrose transport protein SUC3 OS=Arabidopsis thaliana GN=SUC3 PE=1 SV=1
Bra026474	22.74	190.74	calcium-dependent lipid-binding domain-containing protein [Arabidopsis thaliana]
Bra029462	3.51	35.43	-
Bra030197	1.76	21.28	Phytosulfokines 2 OS=Arabidopsis thaliana GN=PSK2 PE=2 SV=1
Bra036486	0.02	7.22	B3 domain-containing protein REM9 OS=Arabidopsis thaliana GN=REM9 PE=2 SV=1
CUFF.13839.1	0	7.06	-
Bra027238	9.47	83.29	NAC domain-containing protein 55 OS=Arabidopsis thaliana GN=NAC055 PE=2 SV=1
Bra028988	0.24	8.98	O-Glycosyl hydrolases family 17 protein [Arabidopsis thaliana]
CUFF.20130.1	0.67	12.45	-
Bra002076	0	7.04	RPM1-interacting protein 4-like protein [Arabidopsis thaliana]
Bra040672	0	7.04	Uric acid degradation bifunctional protein TTL OS=Arabidopsis thaliana GN=TTL PE=1 SV=1
CUFF.3543.1	7.45	66.91	Expansin-A5 OS=Arabidopsis thaliana GN=EXPA5 PE=2 SV=1
Bra039088	1.8	21.46	Transcription factor GTE8 OS=Arabidopsis thaliana GN=GTE8 PE=2 SV=2
Bra017219	3.36	33.97	S-adenosylmethionine synthase 3 OS=Arabidopsis thaliana GN=METK3 PE=1 SV=1
CUFF.6227.1	0	7.02	Nucleic acid-binding, OB-fold-like protein [Arabidopsis thaliana]
Bra007905	0	7.01	uncharacterized protein [Arabidopsis thaliana]
CUFF.13404.1	0.41	10.26	-
Bra009967	13.33	113.41	Glutathione synthetase, chloroplastic OS=Brassica juncea GN=GSH2 PE=2 SV=1
Bra019357	19.63	163.6	ACT domain repeat 7 protein [Arabidopsis thaliana]
Bra022237	0.73	12.79	F-box protein At3g17710 OS=Arabidopsis thaliana GN=At3g17710 PE=2 SV=1
Bra005347	2.72	28.64	Probable glycine cleavage system H protein 2, mitochondrial OS=Arabidopsis thaliana GN=At1g32470 PE=1 SV=1
Bra039265	1.47	18.68	Homeobox-leucine zipper protein ATHB-7 OS=Arabidopsis thaliana GN=ATHB-7 PE=2 SV=2
Bra008053	0	6.96	TIR-NBS-LRR class disease resistance protein [Arabidopsis thaliana]
Bra015543	8.98	78.47	exocyst complex component 7 [Arabidopsis thaliana]
CUFF.498.1	0	6.96	-
Bra011202	0	6.95	-
Bra039661	125.27	1001.06	calcium-binding EF-hand domain-containing protein [Arabidopsis thaliana]
CUFF.17875.1	0	6.94	-
Bra004835	7.12	63.33	Beta-glucosidase 15 OS=Arabidopsis thaliana GN=BGLU15 PE=2 SV=1
Bra039279	2.09	23.46	Transcription factor ABA-INDUCIBLE bHLH-TYPE OS=Arabidopsis thaliana GN=AIB PE=2 SV=2
Bra000635	0.92	14.19	Probable xyloglucan glycosyltransferase 12 OS=Arabidopsis thaliana GN=CSLC12 PE=1 SV=1
Bra000299	1.49	18.67	Calmodulin-like protein 5 OS=Arabidopsis thaliana GN=CML5 PE=2 SV=2
Bra001427	0.24	8.8	adenine nucleotide alpha hydrolases-like protein [Arabidopsis thaliana]
Bra008754	0	6.88	Probable glucuronokinase 2 OS=Arabidopsis thaliana GN=GLCAK2 PE=2 SV=1
Bra033431	3.23	32.26	protein PHYTOALEXIN DEFICIENT 4 [Arabidopsis thaliana]
Bra005079	5.66	51.25	uncharacterized protein [Arabidopsis thaliana]
Bra037294	3.36	33.24	putative nodulin protein [Arabidopsis thaliana]
Bra031648	5.01	46.19	Sugar transporter ERD6-like 3 OS=Arabidopsis thaliana GN=SUGTL2 PE=2 SV=1
Bra020188	2.28	24.72	NAC domain-containing protein 90 OS=Arabidopsis thaliana GN=NAC090 PE=2 SV=1
Bra033712	0.49	10.68	uncharacterized protein [Arabidopsis thaliana]
Bra035052	1.24	16.56	Mechanosensitive ion channel protein 6 OS=Arabidopsis thaliana GN=MSL6 PE=1 SV=1
CUFF.2112.1	0.13	7.86	-
CUFF.4780.1	0.16	8.09	-
Bra022502	5.19	47.44	Nucleotide-diphospho-sugar transferases superfamily protein [Arabidopsis thaliana]
Bra028635	6.41	56.91	protein exordium like 4 [Arabidopsis thaliana]
Bra002914	100.85	795.35	bifunctional inhibitor/lipid-transfer protein/seed storage 2S albumin-like protein [Arabidopsis thaliana]
Bra003659	5.99	53.68	Ethylene-responsive transcription factor RAP2-4 OS=Arabidopsis thaliana GN=RAP2-4 PE=1 SV=1
Bra022804	0.81	13.14	Kinase interacting (KIP1-like) family protein [Arabidopsis thaliana]
Bra025696	3.2	31.74	Calcium-dependent protein kinase 10 OS=Arabidopsis thaliana GN=CPK10 PE=1 SV=1
CUFF.5048.1	0.96	14.28	-
Bra008055	0	6.79	putative TIR-NBS-LRR class disease resistance protein [Arabidopsis thaliana]
CUFF.5048.2	1.02	14.69	-
Bra024265	9.12	77.4	Non-specific lipid-transfer protein-like protein [Arabidopsis thaliana]
Bra031206	1.53	18.6	sec23/sec24-like transport protein [Arabidopsis thaliana]
Bra038281	67.4	528.47	Mitogen-activated protein kinase 3 OS=Arabidopsis thaliana GN=MPK3 PE=1 SV=2
CUFF.14298.1	0	6.74	-
Bra007773	0	6.73	Putative F-box/kelch-repeat protein At2g41360 OS=Arabidopsis thaliana GN=At2g41360 PE=2 SV=1
Bra027455	0.73	12.35	homeobox protein 27 [Arabidopsis thaliana]
Bra003384	5.28	47.45	C2 domain and GRAM domain-containing protein [Arabidopsis thaliana]
Bra012376	37.91	299.1	ADP-ribosylation factor 2 OS=Arabidopsis thaliana GN=ARF2-A PE=2 SV=3
Bra000699	10.92	90.96	Probable cytochrome c At4g10040 OS=Arabidopsis thaliana GN=At4g10040 PE=2 SV=1
Bra021861	2.02	22.26	protein kinase family protein [Arabidopsis thaliana]
Bra009313	0.34	9.26	Glucan endo-1,3-beta-glucosidase-like protein 3 OS=Arabidopsis thaliana GN=At5g08000 PE=1 SV=1
Bra037422	0.66	11.72	hydroxyproline-rich glycoprotein family protein [Arabidopsis thaliana]
Bra026326	4.49	41.01	uncharacterized protein [Arabidopsis thaliana]
Bra012887	0.19	8.1	uncharacterized protein [Arabidopsis thaliana]
Bra039165	1.05	14.65	UDP-arabinopyranose mutase 1 OS=Arabidopsis thaliana GN=RGP1 PE=1 SV=1
Bra006978	0.1	7.39	Cell division control protein 48 homolog D OS=Arabidopsis thaliana GN=CDC48D PE=1 SV=1
CUFF.20188.1	1.25	16.15	-
Bra004430	0.17	7.9	tryptophan-rich sensory protein-like protein [Arabidopsis thaliana]
Bra001457	5.86	51.23	Heat shock cognate 70 kDa protein 4 OS=Arabidopsis thaliana GN=HSC70-4 PE=1 SV=1
Bra010835	4.14	38.09	ER lumen protein retaining receptor OS=Arabidopsis thaliana GN=ERD2 PE=2 SV=1
Bra005174	0.13	7.59	haloacid dehalogenase-like hydrolase domain-containing protein [Arabidopsis thaliana]
Bra001202	0.59	11.08	myb domain protein 108 [Arabidopsis thaliana]
Bra035755	0.72	12.06	Probable histone H2A.2 OS=Arabidopsis thaliana GN=At3g20670 PE=1 SV=1
Bra035470	5.69	49.77	Heat shock cognate 70 kDa protein 1 OS=Arabidopsis thaliana GN=HSC70-1 PE=1 SV=3
Bra036947	0.65	11.53	IAA-amino acid hydrolase ILR1-like 6 OS=Arabidopsis thaliana GN=ILL6 PE=2 SV=2
Bra024066	0.23	8.33	Probable mannose-1-phosphate guanylyltransferase 3 OS=Arabidopsis thaliana GN=At4g30570 PE=2 SV=1
CUFF.6825.1	0	6.59	-
Bra018711	0	6.58	copper ion binding / electron carrier protein [Arabidopsis thaliana]
Bra026303	0.32	9	vacuolar iron transporter-like protein [Arabidopsis thaliana]
CUFF.19386.1	0.42	9.77	-
Bra010819	6.37	54.81	MAC/Perforin domain-containing protein [Arabidopsis thaliana]
Bra018553	0.32	8.96	L-type lectin-domain containing receptor kinase IV.4 OS=Arabidopsis thaliana GN=LECRK44 PE=2 SV=1
Bra023665	0.02	6.7	uncharacterized protein [Arabidopsis thaliana]
Bra021281	6.99	59.32	Protein TIFY 6B OS=Arabidopsis thaliana GN=TIFY6B PE=1 SV=1
Bra037520	8.44	70.22	Respiratory burst oxidase homolog protein D OS=Arabidopsis thaliana GN=RBOHD PE=1 SV=1
Bra015052	11.96	96.7	AAA-type ATPase family protein / ankyrin repeat family protein [Arabidopsis thaliana]
Bra001891	4.79	42.6	ATP sulfurylase 1, chloroplastic OS=Arabidopsis thaliana GN=APS1 PE=1 SV=1
Bra017355	4.63	41.38	Probable calcium-binding protein CML16 OS=Arabidopsis thaliana GN=CML16 PE=2 SV=2
Bra038824	1	13.97	Probably inactive leucine-rich repeat receptor-like protein kinase At5g48380 OS=Arabidopsis thaliana GN=At5g48380 PE=1 SV=1
Bra010049	8.32	68.74	Heat stress transcription factor B-2a OS=Arabidopsis thaliana GN=HSFB2A PE=2 SV=1
CUFF.10402.1	19.47	152.1	-
Bra004366	4.37	39.12	protein kinase domain-containing protein [Arabidopsis thaliana]
Bra000340	0.18	7.81	ARGOS-like protein [Arabidopsis thaliana]
Bra023998	8.07	66.74	Probable WRKY transcription factor 11 OS=Arabidopsis thaliana GN=WRKY11 PE=2 SV=2
Bra027579	4.99	43.68	Nucleoside diphosphate kinase 1 OS=Arabidopsis thaliana GN=NDPK1 PE=1 SV=1
Bra004982	3.02	28.96	Zinc finger CCCH domain-containing protein 29 OS=Arabidopsis thaliana GN=At2g40140 PE=2 SV=1
Bra010100	1.89	20.53	ARM repeat-containing protein-like protein [Arabidopsis thaliana]
Bra037860	4.91	43.05	Mitogen-activated protein kinase kinase kinase 1 OS=Arabidopsis thaliana GN=MEKK1 PE=1 SV=2
Bra027317	1.8	19.84	Mitogen-activated protein kinase 19 OS=Arabidopsis thaliana GN=MPK19 PE=2 SV=2
Bra002355	0.17	7.7	L-ascorbate oxidase [Arabidopsis thaliana]
Bra026463	2.3	23.55	dipeptidyl-peptidase 4 [Arabidopsis thaliana]
Bra027659	10.41	83.79	uncharacterized protein [Arabidopsis thaliana]
Bra025634	0	6.43	Serine/threonine-protein kinase BIK1 OS=Arabidopsis thaliana GN=BIK1 PE=1 SV=1
CUFF.10444.3	16.93	132.03	Probable purine permease 14 OS=Arabidopsis thaliana GN=PUP14 PE=2 SV=1
CUFF.8190.1	0.56	10.58	60S ribosomal protein L38 OS=Arabidopsis thaliana GN=RPL38A PE=2 SV=1
Bra027618	4.07	36.52	F-box protein PP2-A11 OS=Arabidopsis thaliana GN=PP2A11 PE=1 SV=1
CUFF.1535.1	0	6.39	-
Bra014396	2.35	23.73	Xyloglucan 6-xylosyltransferase OS=Arabidopsis thaliana GN=XT1 PE=1 SV=1
Bra026032	0.47	9.84	kinase domain-containing protein [Arabidopsis thaliana]
Bra036273	0.08	6.96	uncharacterized protein [Arabidopsis thaliana]
Bra017301	0.28	8.4	nucleotide-diphospho-sugar transferase domain-containing protein [Arabidopsis thaliana]
CUFF.6486.1	0.49	9.94	uncharacterized protein [Arabidopsis thaliana]
CUFF.5003.2	0	6.31	-
Bra013660	3.1	28.93	Cysteine-rich receptor-like protein kinase 11 OS=Arabidopsis thaliana GN=CRK11 PE=2 SV=2
Bra039067	0	6.29	Transcription factor MYB21 OS=Arabidopsis thaliana GN=MYB21 PE=1 SV=1
Bra029761	5.44	45.84	protein Fes1A [Arabidopsis thaliana]
Bra027257	1.29	15.62	legume lectin-like protein [Arabidopsis thaliana]
Bra022847	2.3	22.95	uncharacterized protein [Arabidopsis thaliana]
Bra017495	1.65	18.25	Ethylene-responsive transcription factor 2 OS=Arabidopsis thaliana GN=ERF2 PE=2 SV=1
Bra027629	0.49	9.81	CLAVATA3/ESR (CLE)-related protein 2 OS=Arabidopsis thaliana GN=CLE14 PE=2 SV=1
Bra006416	27.69	206.94	-
CUFF.11123.1	0.08	6.83	Retrovirus-related Pol polyprotein from transposon TNT 1-94 OS=Nicotiana tabacum PE=2 SV=1
Bra034817	3.72	33.17	Fasciclin-like arabinogalactan protein 18 OS=Arabidopsis thaliana GN=FLA18 PE=2 SV=1
Bra020731	10.92	85.24	Proline dehydrogenase 1, mitochondrial OS=Arabidopsis thaliana GN=POX1 PE=1 SV=2
Bra021399	0.2	7.67	uncharacterized protein [Arabidopsis thaliana]
Bra027347	6.34	52	Protein STRUBBELIG-RECEPTOR FAMILY 7 OS=Arabidopsis thaliana GN=SRF7 PE=1 SV=1
Bra028419	32.08	237.37	Putative E3 ubiquitin-protein ligase XBAT34 OS=Arabidopsis thaliana GN=XBAT34 PE=2 SV=1
Bra029548	6.65	54.15	F-box protein At4g05010 OS=Arabidopsis thaliana GN=At4g05010 PE=2 SV=1
Bra033570	11.43	88.4	farnesylated protein 6 [Arabidopsis thaliana]
Bra011501	0.81	12.01	Cyclin-D3-1 OS=Arabidopsis thaliana GN=CYCD3-1 PE=1 SV=3
Bra028454	0.71	11.27	Homeobox-leucine zipper protein HAT5 OS=Arabidopsis thaliana GN=HAT5 PE=1 SV=1
Bra019940	1.67	18.16	Glutathione S-transferase U17 OS=Arabidopsis thaliana GN=GSTU17 PE=2 SV=1
Bra003696	0.38	8.88	-
Bra007798	0.35	8.66	uncharacterized protein [Arabidopsis thaliana]
CUFF.13058.1	0.87	12.38	-
Bra017722	1.82	19.15	transducin/WD40 domain-containing protein [Arabidopsis thaliana]
Bra015579	1.26	15.14	Protein phosphatase 2C 3 OS=Arabidopsis thaliana GN=AIP1 PE=1 SV=1
Bra032587	13.51	102.53	Protein DEHYDRATION-INDUCED 19 homolog 2 OS=Arabidopsis thaliana GN=DI19-2 PE=1 SV=1
Bra004325	0	6.13	Protein PLANT CADMIUM RESISTANCE 11 OS=Arabidopsis thaliana GN=PCR11 PE=3 SV=1
Bra032902	11.21	86.1	MAC/Perforin domain-containing protein [Arabidopsis thaliana]
Bra009743	0	6.11	Calcineurin B-like protein 4 OS=Arabidopsis thaliana GN=CBL4 PE=1 SV=3
Bra010122	2.18	21.62	uncharacterized protein [Arabidopsis thaliana]
Bra019366	0.56	10.07	cytochrome P450, family 706, subfamily A, polypeptide 1 [Arabidopsis thaliana]
Bra036303	0.08	6.67	Probable glycerol-3-phosphate acyltransferase 3 OS=Arabidopsis thaliana GN=GPAT3 PE=2 SV=1
Bra030526	0.15	7.16	aspartyl protease-like protein [Arabidopsis thaliana]
Bra025715	0.1	6.8	uncharacterized protein [Arabidopsis thaliana]
Bra029174	1.53	16.94	23.5 kDa heat shock protein, mitochondrial OS=Arabidopsis thaliana GN=HSP23.5 PE=2 SV=1
Bra007690	0	6.09	uncharacterized protein [Arabidopsis thaliana]
Bra038577	0.34	8.49	F-box protein At1g61340 OS=Arabidopsis thaliana GN=At1g61340 PE=2 SV=1
Bra007336	4.39	37.17	guanylate kinase [Arabidopsis thaliana]
CUFF.13126.1	12.12	91.75	-
Bra001787	0.06	6.47	TRAF-like family protein [Arabidopsis thaliana]
Bra030730	0.78	11.54	early nodulin-like protein 18 [Arabidopsis thaliana]
Bra004067	0.81	11.73	uncharacterized protein [Arabidopsis thaliana]
CUFF.16376.1	1.6	17.27	F-box protein At4g02733 OS=Arabidopsis thaliana GN=At4g02733 PE=2 SV=1
Bra029301	14.72	109.38	Protein BONZAI 1 OS=Arabidopsis thaliana GN=BON1 PE=1 SV=2
Bra012974	0.23	7.64	Heparanase-like protein 2 OS=Arabidopsis thaliana GN=At5g61250 PE=2 SV=1
Bra029621	6.93	54.6	PPPDE putative thiol peptidase family protein [Arabidopsis thaliana]
Bra002734	3.97	33.83	-
Bra040568	2.13	20.93	uncharacterized protein [Arabidopsis thaliana]
Bra017040	64.4	457.06	Nematode resistance protein-like HSPRO2 OS=Arabidopsis thaliana GN=HSPRO2 PE=1 SV=1
CUFF.13127.1	13.51	100.63	-
Bra008264	1.83	18.77	auxin efflux carrier-like protein [Arabidopsis thaliana]
Bra009093	2.46	23.17	Uncharacterized protein At5g05190 OS=Arabidopsis thaliana GN=Y-1 PE=1 SV=1
Bra003135	0.58	10.04	Cytokinin riboside 5'-monophosphate phosphoribohydrolase LOG4 OS=Arabidopsis thaliana GN=LOG4 PE=1 SV=1
Bra022870	19.92	145.12	Leucine-rich repeat receptor-like serine/threonine/tyrosine-protein kinase SOBIR1 OS=Arabidopsis thaliana GN=SOBIR1 PE=1 SV=1
Bra024572	0.74	11.14	dynein light chain type 1-like protein [Arabidopsis thaliana]
Bra017132	0	5.98	2-oxoglutarate (2OG) and Fe(II)-dependent oxygenase-like protein [Arabidopsis thaliana]
Bra038045	0.36	8.49	-
CUFF.11604.1	0	5.98	-
Bra020705	3.14	27.84	Probably inactive leucine-rich repeat receptor-like protein kinase At5g48380 OS=Arabidopsis thaliana GN=At5g48380 PE=1 SV=1
Bra026163	0.03	6.18	S-adenosyl-L-methionine-dependent methyltransferase domain-containing protein [Arabidopsis thaliana]
Bra001816	6.84	53.65	Mannosyl-oligosaccharide 1,2-alpha-mannosidase MNS2 OS=Arabidopsis thaliana GN=MNS2 PE=1 SV=1
Bra004065	5.74	45.88	beta-1,4-N-acetylglucosaminyltransferase like protein [Arabidopsis thaliana]
CUFF.16338.1	0	5.95	uncharacterized protein [Arabidopsis thaliana]
Bra024788	16.23	118.65	minor histocompatibility antigen H13 [Arabidopsis thaliana]
Bra030157	6.64	51.99	MAC/Perforin domain-containing protein [Arabidopsis thaliana]
Bra000427	10.11	76.08	phosphoinositide 4-kinase gamma 4 [Arabidopsis thaliana]
Bra004630	19.29	139.33	Transcription initiation factor IIB-1 OS=Arabidopsis thaliana GN=TFIIB1 PE=1 SV=1
Bra005484	0.77	11.25	uncharacterized protein [Arabidopsis thaliana]
Bra024251	0	5.92	-
CUFF.10657.1	0	5.92	-
CUFF.15250.1	0.18	7.17	Ethylene-responsive transcription factor 13 OS=Arabidopsis thaliana GN=ERF13 PE=2 SV=2
Bra013579	0.45	9.02	5'-adenylylsulfate reductase 3, chloroplastic OS=Arabidopsis thaliana GN=APR3 PE=2 SV=2
Bra028018	0	5.9	SET domain-containing protein [Arabidopsis thaliana]
Bra028144	1.52	16.38	lipase class 3 family protein / putative calmodulin-binding heat-shock protein [Arabidopsis thaliana]
Bra025663	85.48	594.75	Uncharacterized protein At5g39570 OS=Arabidopsis thaliana GN=At5g39570 PE=1 SV=1
CUFF.19976.1	0	5.89	T-complex protein 11 [Arabidopsis thaliana]
Bra029583	10.45	77.79	putative neutral invertase [Arabidopsis thaliana]
Bra026010	0.02	6.02	Probable alpha,alpha-trehalose-phosphate synthase [UDP-forming] 2 OS=Arabidopsis thaliana GN=TPS2 PE=2 SV=1
Bra003381	0.65	10.35	60S ribosomal protein L38 OS=Arabidopsis thaliana GN=RPL38A PE=2 SV=1
Bra009221	1.03	12.94	Peroxidase 54 OS=Arabidopsis thaliana GN=PER54 PE=2 SV=1
CUFF.2839.3	0.54	9.55	-
Bra014619	1.92	18.96	guanylate kinase [Arabidopsis thaliana]
CUFF.12780.1	0.02	5.97	-
Bra007913	1.01	12.7	uncharacterized protein [Arabidopsis thaliana]
Bra018122	10.72	78.97	plant invertase/pectin methylesterase inhibitor domain-containing protein [Arabidopsis thaliana]
Bra010360	3.27	28.13	RabGAP/TBC domain-containing protein [Arabidopsis thaliana]
Bra029319	3.24	27.87	Ethylene-responsive transcription factor ERF104 OS=Arabidopsis thaliana GN=ERF104 PE=1 SV=1
Bra033946	0.1	6.49	uncharacterized protein [Arabidopsis thaliana]
Bra009037	3.71	31.09	E3 ubiquitin-protein ligase RING1 OS=Arabidopsis thaliana GN=ATL55 PE=1 SV=1
Bra026341	9.12	67.96	Early nodulin-like protein 2 OS=Arabidopsis thaliana GN=At4g27520 PE=1 SV=1
Bra001635	2.83	25.08	Calcium-dependent lipid-binding domain-containing protein [Arabidopsis thaliana]
CUFF.8145.1	1.02	12.74	uncharacterized protein [Arabidopsis thaliana]
Bra012374	3.57	30.03	Peptidase C15, pyroglutamyl peptidase I-like protein [Arabidopsis thaliana]
Bra005543	3.67	30.66	Zinc finger CCCH domain-containing protein 26 OS=Arabidopsis thaliana GN=ZFN2 PE=2 SV=1
Bra016319	2.64	23.68	uncharacterized protein [Arabidopsis thaliana]
CUFF.10579.1	0	5.76	-
Bra023546	1.79	17.8	plant adhesion molecule 1 [Arabidopsis thaliana]
Bra013693	3.34	28.24	PLAC8 family protein [Arabidopsis thaliana]
Bra033428	2.75	24.28	late embryogenesis abundant hydroxyproline-rich glycoprotein [Arabidopsis thaliana]
CUFF.20151.1	0.65	10.08	-
CUFF.13853.1	0.12	6.52	protein rotundifolia like 12 [Arabidopsis thaliana]
Bra005632	0.07	6.17	GCN5-related N-acetyltransferase-like protein [Arabidopsis thaliana]
Bra031371	11.4	82.09	Ethylene-responsive transcription factor RAP2-13 OS=Arabidopsis thaliana GN=RAP2-13 PE=1 SV=1
Bra004309	3.87	31.61	uncharacterized protein [Arabidopsis thaliana]
Bra023790	0.18	6.9	Putative calcium-transporting ATPase 13, plasma membrane-type OS=Arabidopsis thaliana GN=ACA13 PE=2 SV=1
Bra003946	0.14	6.61	Endoglucanase 8 OS=Arabidopsis thaliana GN=CEL1 PE=2 SV=1
Bra003232	0	5.67	transcription regulator [Arabidopsis thaliana]
Bra007541	4.88	38.23	uncharacterized protein [Arabidopsis thaliana]
Bra014076	1.4	15	Probable protein phosphatase 2C 12 OS=Arabidopsis thaliana GN=At1g47380 PE=2 SV=1
Bra022418	1.07	12.78	Granulin repeat cysteine protease family protein [Arabidopsis thaliana]
Bra008024	0	5.66	trypsin inhibitor (Kunitz) domain-containing protein [Arabidopsis thaliana]
Bra033225	8.58	62.76	Phospholipase D beta 1 OS=Arabidopsis thaliana GN=PLDBETA1 PE=2 SV=4
Bra024256	2.13	19.83	Probable SAL3 phosphatase OS=Arabidopsis thaliana GN=SAL3 PE=2 SV=1
Bra003843	6.33	47.73	alpha/beta-hydrolase domain-containing protein [Arabidopsis thaliana]
Bra000344	1	12.3	Methionine aminopeptidase 2A OS=Arabidopsis thaliana GN=MAP2A PE=2 SV=2
Bra028972	0.18	6.85	Probable serine/threonine-protein kinase WNK11 OS=Arabidopsis thaliana GN=WNK11 PE=2 SV=1
Bra024638	4.93	38.38	matrix metalloprotease domain-containing protein [Arabidopsis thaliana]
Bra039974	1.35	14.6	tropine dehydrogenase [Arabidopsis thaliana]
Bra026509	1.29	14.19	AP2/ERF and B3 domain-containing transcription factor ARF14 OS=Arabidopsis thaliana GN=ARF14 PE=2 SV=1
Bra033261	0.07	6.09	1-aminocyclopropane-1-carboxylate synthase 2 OS=Arabidopsis thaliana GN=ACS2 PE=1 SV=1
Bra024332	23.59	161.8	uncharacterized protein [Arabidopsis thaliana]
Bra006180	0.91	11.64	uncharacterized protein [Arabidopsis thaliana]
CUFF.1021.1	1.86	17.92	Histone H3.2 OS=Triticum aestivum PE=1 SV=2
Bra030430	1.88	18.05	Mitogen-activated protein kinase kinase 4 OS=Arabidopsis thaliana GN=MKK4 PE=1 SV=1
Bra005291	4.75	37.03	uncharacterized protein [Arabidopsis thaliana]
Bra026565	1.71	16.91	Phosphate transporter PHO1 homolog 5 OS=Arabidopsis thaliana GN=PHO1-H5 PE=2 SV=2
Bra004279	7.57	55.6	Microtubule-associated protein 70-1 OS=Arabidopsis thaliana GN=MAP70.1 PE=1 SV=1
Bra001488	2.26	20.51	ABC transporter C family member 3 OS=Arabidopsis thaliana GN=ABCC3 PE=1 SV=1
Bra037268	0.03	5.8	auxin efflux carrier-like protein [Arabidopsis thaliana]
Bra014411	0.19	6.85	Auxin-responsive protein IAA30 OS=Arabidopsis thaliana GN=IAA30 PE=2 SV=1
CUFF.6479.1	0	5.6	-
CUFF.8759.1	0.05	5.93	Retrovirus-related Pol polyprotein from transposon TNT 1-94 OS=Nicotiana tabacum PE=2 SV=1
Bra026458	0.06	5.99	uncharacterized protein [Arabidopsis thaliana]
Bra036205	2.69	23.31	haloacid dehalogenase-like hydrolase domain-containing protein [Arabidopsis thaliana]
CUFF.20213.1	1.71	16.85	Peptidyl-prolyl cis-trans isomerase CYP21-3, mitochondrial OS=Arabidopsis thaliana GN=CYP21-3 PE=2 SV=2
CUFF.8999.1	0.29	7.5	-
Bra018121	2.58	22.53	putative wound-responsive protein [Arabidopsis thaliana]
Bra038799	0.81	10.9	Reticuline oxidase-like protein [Arabidopsis thaliana]
Bra001644	0.58	9.36	GATA transcription factor 17 OS=Arabidopsis thaliana GN=GATA17 PE=2 SV=1
Bra022531	4.73	36.52	armadillo/beta-catenin-like repeat-containing protein [Arabidopsis thaliana]
Bra003807	0.82	10.93	Chaperone protein ClpB1 OS=Arabidopsis thaliana GN=CLPB1 PE=1 SV=2
Bra005057	0.42	8.28	P-loop containing nucleoside triphosphate hydrolase-like protein [Arabidopsis thaliana]
Bra039531	0	5.53	Putative receptor-like protein kinase At3g47110 OS=Arabidopsis thaliana GN=At3g47110 PE=3 SV=1
CUFF.13126.2	13.36	92.83	uncharacterized protein [Arabidopsis thaliana]
Bra031931	16.7	114.38	uncharacterized protein [Arabidopsis thaliana]
Bra018942	0.59	9.37	Myrosinase-binding protein-like At1g52030 OS=Arabidopsis thaliana GN=F-ATMBP PE=2 SV=1
Bra041057	25.46	171.29	Somatic embryogenesis receptor kinase 5 OS=Arabidopsis thaliana GN=SERK5 PE=1 SV=2
Bra007921	1.75	16.87	Cysteine-rich receptor-like protein kinase 2 OS=Arabidopsis thaliana GN=CRK2 PE=2 SV=1
Bra023022	0.14	6.41	O-acyltransferase (WSD1-like) family protein [Arabidopsis thaliana]
CUFF.20253.1	0.1	6.15	aspartyl protease-like protein [Arabidopsis thaliana]
CUFF.20394.1	8.26	59.03	Leucine-rich repeat receptor-like serine/threonine/tyrosine-protein kinase SOBIR1 OS=Arabidopsis thaliana GN=SOBIR1 PE=1 SV=1
Bra024902	5.85	43.29	Probable E3 ubiquitin-protein ligase RHA2B OS=Arabidopsis thaliana GN=RHA2B PE=1 SV=2
Bra006195	1.45	14.86	Ethylene-responsive transcription factor ERF113 OS=Arabidopsis thaliana GN=ERF113 PE=2 SV=1
Bra004435	30.9	204.97	adenine nucleotide alpha hydrolases-like protein [Arabidopsis thaliana]
Bra004540	3.49	28	Probable WRKY transcription factor 46 OS=Arabidopsis thaliana GN=WRKY46 PE=2 SV=1
CUFF.1216.1	0	5.46	-
Bra037505	0	5.45	uncharacterized protein [Arabidopsis thaliana]
Bra025681	3.04	25.07	myb domain protein 47 [Arabidopsis thaliana]
Bra000132	0.22	6.85	alpha/beta-hydrolase domain-containing protein [Arabidopsis thaliana]
Bra032144	24.32	161.7	uncharacterized protein [Arabidopsis thaliana]
CUFF.10671.1	4.07	31.61	-
Bra013042	0.3	7.35	phospholipase-like protein [Arabidopsis thaliana]
Bra022034	0.43	8.16	Disease resistance protein (TIR-NBS-LRR class) family protein [Arabidopsis thaliana]
Bra017980	11.57	79.56	NAC domain-containing protein 62 [Arabidopsis thaliana]
Bra018183	0	5.41	protein kinase family protein [Arabidopsis thaliana]
Bra015704	12.73	87.05	Target of Myb protein 1 [Arabidopsis thaliana]
CUFF.8881.1	1.72	16.39	ATP-dependent Clp protease proteolytic subunit OS=Olimarabidopsis pumila GN=clpP PE=3 SV=1
Bra033974	8.64	60.54	uncharacterized protein [Arabidopsis thaliana]
Bra016169	0.39	7.87	chaperone DnaJ-domain containing protein [Arabidopsis thaliana]
Bra019162	1.41	14.37	Dehydration-responsive element-binding protein 1C OS=Arabidopsis thaliana GN=DREB1C PE=2 SV=2
Bra024649	7.39	52.51	UPF0392 protein At1g27200 OS=Arabidopsis thaliana GN=At1g27200 PE=2 SV=2
Bra012795	3.27	26.2	UDP-glycosyltransferase 71B5 OS=Arabidopsis thaliana GN=UGT71B5 PE=2 SV=1
Bra000901	3.03	24.67	uncharacterized protein [Arabidopsis thaliana]
Bra024325	0.02	5.49	Ethylene-responsive transcription factor ABR1 OS=Arabidopsis thaliana GN=ABR1 PE=2 SV=1
Bra009751	1.4	14.26	transducin/WD40 domain-containing protein [Arabidopsis thaliana]
Bra011844	5.02	37.31	gamma-glutamyl transpeptidase 1 [Arabidopsis thaliana]
Bra023857	0.44	8.16	B-box type zinc finger-containing protein [Arabidopsis thaliana]
Bra011201	24.55	161.39	class I glutamine amidotransferase domain-containing protein [Arabidopsis thaliana]
Bra038906	2.66	22.26	Receptor-like protein kinase FERONIA OS=Arabidopsis thaliana GN=FER PE=1 SV=1
Bra027568	0.29	7.2	molybdenum cofactor sulfurase family protein [Arabidopsis thaliana]
Bra017580	0.46	8.29	protein kinase family protein [Arabidopsis thaliana]
CUFF.16207.1	0	5.36	uncharacterized protein [Arabidopsis thaliana]
Bra012269	7.14	50.65	O-methyltransferase-like protein [Arabidopsis thaliana]
Bra031721	0	5.34	basic helix-loop-helix domain-containing protein [Arabidopsis thaliana]
Bra033423	0.19	6.54	uncharacterized protein [Arabidopsis thaliana]
CUFF.15871.1	0.2	6.61	-
Bra000311	0.97	11.43	Basic endochitinase CHB4 OS=Brassica napus PE=1 SV=2
Bra005027	1.45	14.42	Serine/threonine-protein kinase BIK1 OS=Arabidopsis thaliana GN=BIK1 PE=1 SV=1
Bra026357	2.8	22.86	uncharacterized protein [Arabidopsis thaliana]
Bra026761	2.51	21.04	uncharacterized protein [Arabidopsis thaliana]
Bra018953	1.06	11.91	Protein PLANT CADMIUM RESISTANCE 8 OS=Arabidopsis thaliana GN=PCR8 PE=1 SV=2
Bra014929	0.47	8.21	myb domain protein 15 [Arabidopsis thaliana]
Bra035451	10.92	73.72	phosphoglycerate mutase-like protein [Arabidopsis thaliana]
Bra007485	0.96	11.28	uncharacterized protein [Arabidopsis thaliana]
Bra013678	13.48	89.66	Cysteine-rich receptor-like protein kinase 10 OS=Arabidopsis thaliana GN=CRK10 PE=1 SV=3
Bra035848	21.64	140.5	Transcription factor GTE10 OS=Arabidopsis thaliana GN=GTE10 PE=1 SV=2
Bra035521	0.18	6.37	Protein BREVIS RADIX OS=Arabidopsis thaliana GN=BRX PE=1 SV=2
CUFF.19939.1	0.56	8.75	-
Bra025866	3.01	24.01	uncharacterized protein [Arabidopsis thaliana]
Bra001422	25.29	163.15	Syntaxin-121 OS=Arabidopsis thaliana GN=SYP121 PE=1 SV=1
Bra000963	1.67	15.65	C2 calcium/lipid-binding and phosphoribosyltransferase C-terminal domain-containing protein [Arabidopsis thaliana]
Bra005012	34.43	219.8	Delta-1-pyrroline-5-carboxylate synthase A OS=Arabidopsis thaliana GN=P5CSA PE=1 SV=1
Bra002595	0.29	7.04	transcription factor-related protein [Arabidopsis thaliana]
Bra000122	0.11	5.91	MLO-like protein 12 OS=Arabidopsis thaliana GN=MLO12 PE=2 SV=2
Bra017237	2.09	18.24	uncharacterized protein [Arabidopsis thaliana]
Bra016506	11.97	79.77	uncharacterized protein [Arabidopsis thaliana]
CUFF.20171.1	0	5.23	T-complex protein 11 [Arabidopsis thaliana]
Bra018383	3.77	28.6	17.6 kDa class I heat shock protein 2 OS=Arabidopsis thaliana GN=HSP17.6B PE=2 SV=1
Bra031434	0.89	10.74	G-type lectin S-receptor-like serine/threonine-protein kinase SD1-29 OS=Arabidopsis thaliana GN=SD129 PE=1 SV=1
Bra005818	8.57	58.43	duplicated SANT DNA-binding domain-containing protein [Arabidopsis thaliana]
Bra031035	0.06	5.58	myb domain protein 51 [Arabidopsis thaliana]
Bra026913	0	5.21	RNA-binding (RRM/RBD/RNP motifs) family protein [Arabidopsis thaliana]
Bra031621	2.22	19.01	WIP domain protein 3 [Arabidopsis thaliana]
CUFF.19998.1	0	5.21	-
Bra002562	0.07	5.63	haloacid dehalogenase-like hydrolase domain-containing protein [Arabidopsis thaliana]
Bra021131	7.48	51.55	signal peptidase, endoplasmic reticulum-type [Arabidopsis thaliana]
CUFF.1215.1	0	5.18	-
Bra025060	8.22	55.89	Ras-related protein RABA1c OS=Arabidopsis thaliana GN=RABA1C PE=1 SV=1
Bra002927	0.16	6.15	O-Glycosyl hydrolases family 17 protein [Arabidopsis thaliana]
Bra006212	18.91	121.61	Protein ZINC INDUCED FACILITATOR 1 OS=Arabidopsis thaliana GN=ZIF1 PE=1 SV=2
Bra041022	0	5.15	Agamous-like MADS-box protein AGL80 OS=Arabidopsis thaliana GN=AGL80 PE=1 SV=1
Bra039059	2.11	18.14	Peroxidase 31 OS=Arabidopsis thaliana GN=PER31 PE=2 SV=1
Bra014221	6.37	44.34	RING/U-box domain-containing protein [Arabidopsis thaliana]
Bra030911	0.6	8.83	GDSL esterase/lipase At1g54030 OS=Arabidopsis thaliana GN=At1g54030 PE=2 SV=1
Bra003126	0.42	7.7	Phenylalanine ammonia-lyase 2 OS=Arabidopsis thaliana GN=PAL2 PE=1 SV=2
Bra039983	0.5	8.19	Glutathione S-transferase U3 OS=Arabidopsis thaliana GN=GSTU3 PE=2 SV=1
Bra012619	5.18	36.85	uncharacterized protein [Arabidopsis thaliana]
Bra006003	1.37	13.5	GC-rich sequence DNA-binding factor [Arabidopsis thaliana]
CUFF.10879.1	0.88	10.5	-
Bra023188	0.8	10	uncharacterized protein [Arabidopsis thaliana]
CUFF.12256.3	0.13	5.9	Spermidine synthase 1 OS=Arabidopsis thaliana GN=SPDSYN1 PE=1 SV=1
CUFF.20247.1	0.84	10.24	Xyloglucan 6-xylosyltransferase OS=Arabidopsis thaliana GN=XT1 PE=1 SV=1
Bra023782	8.18	54.9	G-protein gamma subunit 2 [Arabidopsis thaliana]
Bra007412	0.09	5.64	protein kinase family protein [Arabidopsis thaliana]
Bra020462	0.42	7.62	transcription factor bHLH35 [Arabidopsis thaliana]
Bra028918	0.37	7.31	Probable WRKY transcription factor 62 OS=Arabidopsis thaliana GN=WRKY62 PE=1 SV=2
Bra038035	0.2	6.28	uncharacterized protein [Arabidopsis thaliana]
Bra006691	0.04	5.31	Zinc finger protein ZAT12 OS=Arabidopsis thaliana GN=ZAT12 PE=2 SV=1
Bra024447	3.47	26.06	Formin-like protein 6 OS=Arabidopsis thaliana GN=FH6 PE=1 SV=1
Bra025400	12.03	77.82	Ninja-family protein AFP3 OS=Arabidopsis thaliana GN=AFP3 PE=1 SV=1
Bra000755	0.9	10.5	protein STAY-GREEN2 [Arabidopsis thaliana]
Bra031127	11.93	77.14	DNAJ heat shock protein-like protein [Arabidopsis thaliana]
CUFF.18736.1	0	5.04	-
Bra019045	56.68	347.07	proton pump interactor 1 [Arabidopsis thaliana]
Bra029495	2.17	18.11	Cysteine-rich receptor-like protein kinase 36 OS=Arabidopsis thaliana GN=CRK36 PE=2 SV=1
Bra014588	0.16	5.99	Putative metal tolerance protein C3 OS=Arabidopsis thaliana GN=MTPC3 PE=3 SV=2
CUFF.5384.1	0.48	7.92	acyl-CoA thioesterase family protein [Arabidopsis thaliana]
Bra009113	1.92	16.59	Abscisic acid receptor PYL5 OS=Arabidopsis thaliana GN=PYL5 PE=1 SV=1
Bra013478	0	5.02	FAD-binding and BBE domain-containing protein [Arabidopsis thaliana]
Bra006280	2.02	17.19	uncharacterized protein [Arabidopsis thaliana]
Bra038796	0.7	9.24	ethylene-responsive/regulated nuclear protein [Arabidopsis thaliana]
Bra027849	0.15	5.92	protein ZCF37 [Arabidopsis thaliana]
Bra017462	5.02	35.24	octicosapeptide/Phox/Be.1 domain-containing protein [Arabidopsis thaliana]
Bra027240	8.31	54.93	uncharacterized protein [Arabidopsis thaliana]
Bra040216	10.43	67.62	REF/SRPP-like protein At3g05500 OS=Arabidopsis thaliana GN=At3g05500 PE=2 SV=1
CUFF.20329.1	0	5	-
CUFF.2464.1	0	5	-
Bra022710	0.43	7.56	uncharacterized protein [Arabidopsis thaliana]
Bra002152	3.1	23.57	uncharacterized protein [Arabidopsis thaliana]
Bra020981	0.27	6.61	protein AtS40-3 [Arabidopsis thaliana]
Bra005889	0	4.98	-
CUFF.19988.1	0.21	6.24	-
Bra026795	8.43	55.3	Protein PLANT CADMIUM RESISTANCE 2 OS=Arabidopsis thaliana GN=PCR2 PE=1 SV=1
Bra024717	1.76	15.48	FAD-binding and BBE domain-containing protein [Arabidopsis thaliana]
Bra004664	0	4.96	-
Bra003057	2.41	19.24	CCT motif family protein [Arabidopsis thaliana]
Bra003988	0.6	8.5	uncharacterized protein [Arabidopsis thaliana]
Bra008998	7.1	47.06	uncharacterized protein [Arabidopsis thaliana]
Bra008714	7.15	47.37	uncharacterized protein [Arabidopsis thaliana]
Bra039700	0.1	5.52	uncharacterized protein [Arabidopsis thaliana]
Bra015740	0.26	6.47	Rossmann-fold NAD(P)-binding domain-containing protein [Arabidopsis thaliana]
Bra004022	3.72	26.99	Proline-rich receptor-like protein kinase PERK9 OS=Arabidopsis thaliana GN=PERK9 PE=2 SV=1
Bra005847	4.81	33.43	Uncharacterized protein At5g05190 OS=Arabidopsis thaliana GN=Y-1 PE=1 SV=1
Bra015576	1.97	16.56	RNA recognition motif-containing protein [Arabidopsis thaliana]
CUFF.6145.1	0	4.91	-
Bra017764	9.39	60.35	uncharacterized protein [Arabidopsis thaliana]
Bra013136	6.49	43.21	Somatic embryogenesis receptor kinase 4 OS=Arabidopsis thaliana GN=SERK4 PE=1 SV=2
Bra023179	1.18	11.87	uncharacterized protein [Arabidopsis thaliana]
Bra013888	2.61	20.25	protein trichome birefringence-like 18 [Arabidopsis thaliana]
Bra006790	5.91	39.68	Ubiquitin carboxyl-terminal hydrolase 23 OS=Arabidopsis thaliana GN=UBP23 PE=2 SV=2
Bra014665	17.23	106.29	VQ motif-containing protein [Arabidopsis thaliana]
CUFF.14164.1	0.32	6.77	-
CUFF.3040.1	0.19	6.01	protein embryo sac development arrest 25 [Arabidopsis thaliana]
CUFF.7058.1	0	4.89	-
Bra022197	0	4.88	-
Bra016494	2.25	18.1	Filament-like plant protein 4 OS=Arabidopsis thaliana GN=FPP4 PE=2 SV=1
Bra010989	4.59	31.85	NAD+ transporter 2 [Arabidopsis thaliana]
Bra018409	0.66	8.75	Glutamate receptor 2.8 OS=Arabidopsis thaliana GN=GLR2.8 PE=2 SV=2
Bra024953	0.8	9.56	Ethylene-responsive transcription factor 5 OS=Arabidopsis thaliana GN=ERF5 PE=2 SV=1
Bra026130	10.05	63.79	uncharacterized protein [Arabidopsis thaliana]
Bra011690	0.8	9.54	U-box domain-containing protein 5 OS=Arabidopsis thaliana GN=PUB5 PE=2 SV=3
Bra033721	0.02	4.97	Cruciferin BnC1 OS=Brassica napus GN=BnC1 PE=3 SV=2
CUFF.18616.1	0.3	6.6	RNase H domain-containing protein [Arabidopsis thaliana]
CUFF.16789.1	0	4.84	-
CUFF.9910.1	0	4.83	cytochrome P450, family 72, subfamily A, polypeptide 11 [Arabidopsis thaliana]
Bra039948	1.68	14.61	Linoleate 9S-lipoxygenase 5, chloroplastic OS=Arabidopsis thaliana GN=LOX5 PE=1 SV=2
Bra018933	0.6	8.31	Probable LRR receptor-like serine/threonine-protein kinase At1g51820 OS=Arabidopsis thaliana GN=At1g51820 PE=2 SV=1
Bra037506	64.32	379.38	Nitrile-specifier protein 5 OS=Arabidopsis thaliana GN=NSP5 PE=2 SV=1
CUFF.15292.1	0	4.82	-
Bra022161	0.6	8.29	Myrosinase-binding protein-like At3g16470 OS=Arabidopsis thaliana GN=At3g16470 PE=1 SV=1
Bra011627	3.14	22.98	Probable serine/threonine-protein kinase Cx32, chloroplastic OS=Arabidopsis thaliana GN=At4g35600 PE=1 SV=2
Bra002280	18.27	110.47	tetratricopeptide repeat domain-containing protein [Arabidopsis thaliana]
Bra011983	0	4.78	-
Bra027057	3.75	26.45	WRKY transcription factor 6 OS=Arabidopsis thaliana GN=WRKY6 PE=1 SV=1
Bra004645	2.03	16.44	uncharacterized protein [Arabidopsis thaliana]
CUFF.16612.1	0	4.76	-
CUFF.176.3	1.92	15.83	-
Bra005020	5.07	33.92	RING-H2 finger C2A [Arabidopsis thaliana]
Bra006925	0.22	6	E3 ubiquitin-protein ligase PUB22 OS=Arabidopsis thaliana GN=PUB22 PE=1 SV=1
Bra027782	1.14	11.29	RING/U-box domain-containing protein [Arabidopsis thaliana]
Bra011282	9.36	58.32	putative WRKY transcription factor 11 [Arabidopsis thaliana]
Bra013536	29.02	170.9	Vacuolar protein sorting-associated protein 28 homolog 1 OS=Arabidopsis thaliana GN=VPS28-1 PE=1 SV=1
Bra002382	19.34	115.27	Outer envelope protein 61, chloroplastic OS=Arabidopsis thaliana GN=OEP61 PE=1 SV=1
Bra011506	0.11	5.34	D-3-phosphoglycerate dehydrogenase [Arabidopsis thaliana]
Bra032616	2.73	20.29	inorganic pyrophosphatase [Arabidopsis thaliana]
CUFF.10789.1	1.71	14.48	-
CUFF.13846.3	0	4.71	-
Bra035789	0	4.7	myosin heavy chain-like protein [Arabidopsis thaliana]
Bra008408	1.49	13.19	Organic cation/carnitine transporter 2 OS=Arabidopsis thaliana GN=OCT2 PE=2 SV=1
Bra008579	0.22	5.95	ADP-ribosylation factor B1B [Arabidopsis thaliana]
Bra009077	0	4.7	uncharacterized protein [Arabidopsis thaliana]
Bra026154	1.27	11.95	cytochrome c biogenesis protein [Arabidopsis thaliana]
Bra015912	43.42	252.41	myb domain protein 95 [Arabidopsis thaliana]
Bra017254	0.05	4.97	SAUR-like auxin-responsive protein [Arabidopsis thaliana]
CUFF.11223.1	0	4.69	-
CUFF.13845.1	0	4.69	-
Bra041021	22.21	130.84	Hydrophobic protein RCI2A OS=Arabidopsis thaliana GN=RCI2A PE=2 SV=1
Bra010357	0.26	6.15	Nucleic acid-binding, OB-fold-like protein [Arabidopsis thaliana]
Bra000544	18.24	107.82	uncharacterized protein [Arabidopsis thaliana]
Bra006349	0	4.66	TRAF-interacting protein [Arabidopsis thaliana]
Bra001806	5.34	34.9	Nuclear transcription factor Y subunit A-9 OS=Arabidopsis thaliana GN=NFYA9 PE=2 SV=1
Bra001197	3.12	22.33	Autophagy-related protein 8h OS=Arabidopsis thaliana GN=ATG8H PE=2 SV=1
Bra013055	1.78	14.73	myb domain protein 7 [Arabidopsis thaliana]
Bra030202	0.34	6.59	uncharacterized protein [Arabidopsis thaliana]
Bra033977	1.33	12.17	sulfur E2 [Arabidopsis thaliana]
Bra011228	1.17	11.27	heptahelical transmembrane protein2 [Arabidopsis thaliana]
Bra026464	1.22	11.55	phosphatidylinositol 3- and 4-kinase family protein / ubiquitin family protein [Arabidopsis thaliana]
Bra012885	3.26	23.06	cold-regulated 413-plasma membrane 2 [Arabidopsis thaliana]
Bra009046	5.43	35.27	Ras-related protein RABH1e OS=Arabidopsis thaliana GN=RABH1E PE=2 SV=1
Bra022836	7.19	45.2	Hydroxyacylglutathione hydrolase 2, mitochondrial OS=Arabidopsis thaliana GN=At2g31350 PE=1 SV=1
Bra036833	2.93	21.14	GDP-mannose 4,6 dehydratase 2 OS=Arabidopsis thaliana GN=MUR1 PE=1 SV=3
Bra028169	0.06	4.97	uncharacterized protein [Arabidopsis thaliana]
CUFF.3542.2	9.96	60.58	Expansin-A5 OS=Arabidopsis thaliana GN=EXPA5 PE=2 SV=1
Bra004689	6.99	43.84	basic helix-loop-helix domain-containing protein [Arabidopsis thaliana]
Bra008188	0.14	5.4	Glutathione S-transferase DHAR2 OS=Arabidopsis thaliana GN=DHAR2 PE=1 SV=1
Bra024187	6.91	43.4	auxin-responsive protein IAA11 [Arabidopsis thaliana]
Bra030987	0	4.61	E3 ubiquitin-protein ligase ATL4 OS=Arabidopsis thaliana GN=ATL4 PE=1 SV=1
Bra016956	2.39	18.03	calmodulin binding protein 25 [Arabidopsis thaliana]
CUFF.9907.1	0	4.61	-
Bra015174	2.97	21.22	kinase-like protein [Arabidopsis thaliana]
Bra017628	17.52	102.66	calcium-dependent lipid-binding domain-containing protein [Arabidopsis thaliana]
Bra016202	8.78	53.71	alanine-2-oxoglutarate aminotransferase 2 [Arabidopsis thaliana]
Bra013677	1.8	14.61	Cysteine-rich receptor-like protein kinase 10 OS=Arabidopsis thaliana GN=CRK10 PE=1 SV=3
Bra011221	27.45	157.61	uncharacterized protein [Arabidopsis thaliana]
Bra026409	18.28	106.6	Probable glycerophosphoryl diester phosphodiesterase 2 OS=Arabidopsis thaliana GN=GPDL2 PE=1 SV=3
Bra000512	1.24	11.51	-
Bra000090	3.46	23.88	Annexin D4 OS=Arabidopsis thaliana GN=ANN4 PE=2 SV=1
Bra012784	1.83	14.79	UDP-glycosyltransferase 84A1 OS=Arabidopsis thaliana GN=UGT84A1 PE=1 SV=1
CUFF.584.1	0	4.58	-
Bra031390	0.47	7.19	Alcohol dehydrogenase-like 1 OS=Arabidopsis thaliana GN=At1g22430 PE=2 SV=1
Bra004385	2.52	18.6	NAC domain-containing protein 29 OS=Arabidopsis thaliana GN=NAC029 PE=2 SV=1
Bra037718	0.38	6.68	uncharacterized protein [Arabidopsis thaliana]
CUFF.9911.1	0	4.57	cytochrome P450, family 72, subfamily A, polypeptide 14 [Arabidopsis thaliana]
Bra034205	4.98	32.22	auxin-responsive GH3 family protein [Arabidopsis thaliana]
CUFF.17414.1	0	4.56	-
Bra032301	0	4.55	uncharacterized protein [Arabidopsis thaliana]
CUFF.13846.1	0	4.55	-
CUFF.15902.1	0	4.54	Terpenoid synthase 28 OS=Arabidopsis thaliana GN=TPS28 PE=2 SV=1
CUFF.4781.1	1.98	15.51	-
Bra034844	1.91	15.08	uncharacterized protein [Arabidopsis thaliana]
Bra011576	0.63	8.02	Transcription factor MYB32 OS=Arabidopsis thaliana GN=MYB32 PE=2 SV=1
Bra028944	2.32	17.36	sec14p-like phosphatidylinositol transfer-like protein [Arabidopsis thaliana]
CUFF.1011.1	3.79	25.51	-
CUFF.5004.1	0.13	5.25	-
Bra028825	7.66	46.81	Subtilisin-like serine endopeptidase family protein [Arabidopsis thaliana]
Bra003223	0.58	7.72	Protein yippee-like At3g55890 OS=Arabidopsis thaliana GN=At3g55890 PE=2 SV=1
Bra022345	4.18	27.54	Protein MKS1 OS=Arabidopsis thaliana GN=MKS1 PE=1 SV=2
Bra032232	0.19	5.56	Putative purine permease 20 OS=Arabidopsis thaliana GN=PUP20 PE=5 SV=1
Bra038787	0.14	5.28	Galactosyltransferase family protein [Arabidopsis thaliana]
Bra037251	0	4.51	basic region/leucine zipper motif 27-containing protein [Arabidopsis thaliana]
CUFF.14441.1	0.37	6.55	-
CUFF.2206.1	0.64	8.03	-
CUFF.7069.1	1.79	14.37	-
Bra029889	0.04	4.72	Dehydration-responsive element-binding protein 2B OS=Arabidopsis thaliana GN=DREB2B PE=2 SV=1
Bra020465	10.38	61.54	pathogenesis-related thaumatin-like protein [Arabidopsis thaliana]
Bra000366	1.5	12.74	Ethylene-responsive transcription factor ERF034 OS=Arabidopsis thaliana GN=ERF034 PE=2 SV=2
Bra040065	3.31	22.71	uncharacterized protein [Arabidopsis thaliana]
Bra004888	0.3	6.14	Cyclin-U2-1 OS=Arabidopsis thaliana GN=CYCU2-1 PE=1 SV=1
Bra008025	0.03	4.64	trypsin inhibitor (Kunitz) domain-containing protein [Arabidopsis thaliana]
Bra021133	0.63	7.94	uncharacterized protein [Arabidopsis thaliana]
Bra021628	0.39	6.62	CBL-interacting serine/threonine-protein kinase 11 OS=Arabidopsis thaliana GN=CIPK11 PE=1 SV=1
Bra014417	16.32	93.87	Homeobox-leucine zipper protein ATHB-12 OS=Arabidopsis thaliana GN=ATHB-12 PE=2 SV=1
Bra011821	1.53	12.85	Cytochrome P450 79B1 OS=Sinapis alba GN=CYP79B1 PE=2 SV=1
Bra035952	0.75	8.58	Agamous-like MADS-box protein AGL8 OS=Arabidopsis thaliana GN=AGL8 PE=1 SV=1
Bra007637	1.47	12.5	Homeobox-leucine zipper protein ATHB-12 OS=Arabidopsis thaliana GN=ATHB-12 PE=2 SV=1
Bra008491	3.24	22.13	lactoylglutathione lyase / glyoxalase I-like protein [Arabidopsis thaliana]
CUFF.11909.1	0.45	6.91	-
CUFF.20104.1	4.35	28.2	NC domain-containing protein-like protein [Arabidopsis thaliana]
CUFF.4453.1	0.32	6.21	-
Bra015459	1.89	14.74	uncharacterized protein [Arabidopsis thaliana]
Bra026124	0.13	5.16	ABC transporter G family member 40 OS=Arabidopsis thaliana GN=ABCG40 PE=1 SV=1
Bra012397	0.26	5.87	MLP-like protein 423 OS=Arabidopsis thaliana GN=MLP423 PE=1 SV=1
Bra026536	4	26.2	Flavonol sulfotransferase-like OS=Arabidopsis thaliana GN=At2g03760 PE=1 SV=2
Bra020376	19.1	108.4	methyl esterase 18 [Arabidopsis thaliana]
Bra025021	0.06	4.77	Probable WRKY transcription factor 8 OS=Arabidopsis thaliana GN=WRKY8 PE=2 SV=1
Bra030140	10.63	62.28	Probable methyltransferase PMT24 OS=Arabidopsis thaliana GN=At1g29470 PE=1 SV=1
Bra031134	7.06	42.86	Probable protein phosphatase 2C 58 OS=Arabidopsis thaliana GN=At4g28400 PE=1 SV=1
Bra035875	10.72	62.79	Nucleobase-ascorbate transporter 6 OS=Arabidopsis thaliana GN=NAT6 PE=2 SV=2
CUFF.18315.1	0.09	4.93	-
Bra023293	1.66	13.45	Glucan endo-1,3-beta-glucosidase 11 OS=Arabidopsis thaliana GN=At1g32860 PE=1 SV=1
Bra037735	12.09	70.08	-
Bra031344	6.76	41.06	OTU-like cysteine protease family protein [Arabidopsis thaliana]
CUFF.10249.1	0.05	4.69	-
CUFF.15530.1	0.13	5.12	-
Bra031521	0.54	7.33	U-box domain-containing protein 19 OS=Arabidopsis thaliana GN=PUB19 PE=2 SV=1
Bra006077	4.87	30.78	uncharacterized protein [Arabidopsis thaliana]
Bra012839	0.45	6.85	uncharacterized protein [Arabidopsis thaliana]
Bra012346	10.01	58.4	Cytochrome c OS=Brassica oleracea PE=1 SV=1
Bra027612	0	4.4	Dehydration-responsive element-binding protein 1E OS=Arabidopsis thaliana GN=DREB1E PE=2 SV=1
Bra031329	111.1	602.88	cell wall-plasma membrane linker protein [Arabidopsis thaliana]
Bra019999	0	4.39	Double-stranded RNA-binding protein 1 OS=Arabidopsis thaliana GN=DRB1 PE=1 SV=1
Bra013892	0.42	6.66	peptidoglycan-binding LysM domain-containing protein [Arabidopsis thaliana]
Bra011794	6.72	40.58	molecular chaperone DnaK [Arabidopsis thaliana]
Bra027639	5.03	31.5	uncharacterized protein [Arabidopsis thaliana]
Bra036005	0	4.39	uncharacterized protein [Arabidopsis thaliana]
Bra036353	3.7	24.28	F-box protein SKIP14 OS=Arabidopsis thaliana GN=SKIP14 PE=1 SV=1
Bra038354	0	4.38	Protein IDA OS=Arabidopsis thaliana GN=IDA PE=2 SV=1
Bra026138	28.68	158.7	lactoylglutathione lyase / glyoxalase I-like protein [Arabidopsis thaliana]
Bra012087	0.72	8.26	Pentatricopeptide repeat-containing protein At5g66631 OS=Arabidopsis thaliana GN=At5g66631 PE=2 SV=1
Bra016518	0.1	4.92	Ethylene-responsive transcription factor ERF017 OS=Arabidopsis thaliana GN=ERF017 PE=2 SV=1
Bra000412	3.19	21.48	U-box domain-containing protein 54 OS=Arabidopsis thaliana GN=PUB54 PE=2 SV=1
Bra015595	1.34	11.54	GTP-binding protein Obg/CgtA [Arabidopsis thaliana]
Bra021491	0.07	4.73	calmodulin-binding protein-like protein [Arabidopsis thaliana]
Bra010889	4.4	27.94	uncharacterized protein [Arabidopsis thaliana]
Bra010572	27.61	152.4	G-box-binding factor 1 OS=Arabidopsis thaliana GN=GBF1 PE=2 SV=2
Bra002822	1.58	12.8	pyruvate kinase [Arabidopsis thaliana]
Bra001131	0.18	5.31	cysteine synthase D1 [Arabidopsis thaliana]
Bra035133	3.18	21.31	uncharacterized protein [Arabidopsis thaliana]
CUFF.8971.1	0	4.34	uncharacterized protein [Arabidopsis thaliana]
CUFF.92.1	0.67	7.92	-
Bra019052	15.87	88.88	NAC domain-containing protein 72 OS=Arabidopsis thaliana GN=NAC072 PE=2 SV=1
Bra032485	0.06	4.65	receptor like protein 54 [Arabidopsis thaliana]
Bra010649	0	4.33	F-box/kelch-repeat protein SKIP6 OS=Arabidopsis thaliana GN=SKIP6 PE=1 SV=1
Bra018486	3.99	25.54	uncharacterized protein [Arabidopsis thaliana]
Bra017637	0.62	7.62	D-3-phosphoglycerate dehydrogenase [Arabidopsis thaliana]
Bra015999	34.82	189.34	Kunitz family trypsin and protease inhibitor protein [Arabidopsis thaliana]
Bra017720	4.32	27.25	WUSCHEL-related homeobox 13 OS=Arabidopsis thaliana GN=WOX13 PE=2 SV=1
CUFF.19312.1	4.7	29.28	Putative phytosulfokines 6 OS=Arabidopsis thaliana GN=PSK6 PE=2 SV=2
CUFF.4583.1	0.24	5.58	-
Bra006054	1.57	12.63	Ras-related protein RABH1e OS=Arabidopsis thaliana GN=RABH1E PE=2 SV=1
Bra000421	1.57	12.61	putative auxin-responsive protein [Arabidopsis thaliana]
Bra023130	10.05	57.56	uncharacterized protein [Arabidopsis thaliana]
Bra016914	3.07	20.56	Zinc finger AN1 and C2H2 domain-containing stress-associated protein 11 OS=Arabidopsis thaliana GN=SAP11 PE=2 SV=1
Bra016253	13.04	73.27	Glutathione S-transferase U12 OS=Arabidopsis thaliana GN=GSTU12 PE=2 SV=2
Bra011581	0.75	8.26	heavy metal transport/detoxification domain-containing protein [Arabidopsis thaliana]
Bra014164	0.5	6.94	adenine nucleotide alpha hydrolases-like protein [Arabidopsis thaliana]
Bra022095	0.07	4.65	Putative cysteine-rich receptor-like protein kinase 39 OS=Arabidopsis thaliana GN=CRK39 PE=2 SV=1
Bra015513	2.06	15.17	1-aminocyclopropane-1-carboxylate oxidase homolog 1 OS=Arabidopsis thaliana GN=At1g06620 PE=2 SV=1
Bra024346	3.49	22.72	Annexin D2 OS=Arabidopsis thaliana GN=ANN2 PE=2 SV=1
Bra011194	11.16	63.15	UDP-glucuronate 4-epimerase 1 OS=Arabidopsis thaliana GN=GAE1 PE=1 SV=1
Bra026834	1.18	10.52	Protein kinase 2A, chloroplastic OS=Arabidopsis thaliana GN=APK2A PE=2 SV=1
CUFF.10335.1	0	4.28	-
CUFF.9394.1	0.56	7.23	-
Bra024293	10.12	57.65	uncharacterized protein [Arabidopsis thaliana]
Bra035025	13.95	77.72	F-box protein At1g78280 OS=Arabidopsis thaliana GN=At1g78280 PE=2 SV=3
Bra011722	1.45	11.92	methyl esterase 9 [Arabidopsis thaliana]
Bra038538	3.87	24.66	Inositol-3-phosphate synthase OS=Triticum aestivum GN=MIPS PE=2 SV=1
Bra010127	0.85	8.73	uncharacterized protein [Arabidopsis thaliana]
CUFF.12242.1	0	4.26	-
CUFF.147.1	0	4.26	-
Bra003283	10.81	61.02	uncharacterized protein [Arabidopsis thaliana]
Bra024063	1.6	12.65	Probable mannose-1-phosphate guanylyltransferase 3 OS=Arabidopsis thaliana GN=At4g30570 PE=2 SV=1
Bra021749	0	4.24	receptor like protein 24 [Arabidopsis thaliana]
CUFF.17909.1	0.66	7.7	-
Bra033329	8.99	51.28	SRPBCC ligand-binding domain-containing protein [Arabidopsis thaliana]
CUFF.4899.2	0	4.23	Aldo-keto reductase family 4 member C10 OS=Arabidopsis thaliana GN=AKR4C10 PE=1 SV=1
Bra026535	1.88	14.02	Flavonol sulfotransferase-like OS=Arabidopsis thaliana GN=At2g03760 PE=1 SV=2
Bra025083	0	4.22	Abscisic acid 8'-hydroxylase 3 OS=Arabidopsis thaliana GN=CYP707A3 PE=1 SV=1
Bra034344	0.18	5.16	strictosidine synthase family protein [Arabidopsis thaliana]
CUFF.1957.1	0.79	8.34	-
Bra033514	2.15	15.42	uncharacterized protein [Arabidopsis thaliana]
Bra005701	0	4.21	uncharacterized protein [Arabidopsis thaliana]
Bra027957	0.03	4.37	Late embryogenesis abundant-related protein [Arabidopsis thaliana]
Bra008510	36.62	194.65	putative cytochrome P450 [Arabidopsis thaliana]
Bra011880	0.22	5.35	Enhanced disease susceptibility 5 OS=Arabidopsis thaliana GN=EDS5 PE=2 SV=1
CUFF.5866.1	0	4.2	-
Bra002839	8.09	46.19	LORELEI-LIKE-GPI-ANCHORED PROTEIN 1 [Arabidopsis thaliana]
Bra007177	0.93	9.01	regulator of chromosome condensation repeat-containing protein [Arabidopsis thaliana]
Bra026684	0	4.19	Glutathione S-transferase U25 OS=Arabidopsis thaliana GN=GSTU25 PE=2 SV=1
CUFF.17413.1	0	4.19	-
Bra002211	0.03	4.34	Eukaryotic aspartyl protease family protein [Arabidopsis thaliana]
Bra024333	0.22	5.29	Flotillin-like protein 3 OS=Arabidopsis thaliana GN=FLOT3 PE=2 SV=1
Bra035422	12.35	67.86	Phospholipid-transporting ATPase 3 OS=Arabidopsis thaliana GN=ALA3 PE=1 SV=2
Bra024095	47.22	247.68	NADPH-ferrihemoprotein reductase [Arabidopsis thaliana]
Bra022990	2.26	15.81	maternal effect embryo arrest 22 [Arabidopsis thaliana]
CUFF.8084.1	15.35	83.31	-
Bra022221	0.16	4.97	late embryogenesis abundant domain-containing protein [Arabidopsis thaliana]
Bra000551	0.12	4.77	uncharacterized protein [Arabidopsis thaliana]
Bra024707	0.01	4.2	uncharacterized protein [Arabidopsis thaliana]
Bra025665	0.17	5.03	uncharacterized protein [Arabidopsis thaliana]
Bra038639	3.63	22.8	uncharacterized protein [Arabidopsis thaliana]
Bra004192	3.05	19.81	TIR-NBS-LRR class disease resistance protein [Arabidopsis thaliana]
Bra037569	1.61	12.41	Protein MKS1 OS=Arabidopsis thaliana GN=MKS1 PE=1 SV=2
CUFF.4609.1	5.41	31.97	-
Bra033680	0.86	8.55	RING-H2 finger protein ATL16 OS=Arabidopsis thaliana GN=ATL16 PE=2 SV=1
Bra037529	8.47	47.57	RNA-binding KH domain-containing protein [Arabidopsis thaliana]
Bra024175	0.02	4.23	UPF0725 protein At4g29550 OS=Arabidopsis thaliana GN=At4g29550 PE=2 SV=1
Bra017343	0.74	7.92	Protein NIM1-INTERACTING 2 OS=Arabidopsis thaliana GN=NIMIN-2 PE=1 SV=1
Bra024604	51.39	267.86	ADP-ribosylation factor 2 OS=Arabidopsis thaliana GN=ARF2-A PE=2 SV=3
CUFF.7069.2	1.31	10.86	-
Bra031287	0.03	4.27	DUF679 domain membrane protein 1 [Arabidopsis thaliana]
Bra011141	0.17	4.99	uncharacterized protein [Arabidopsis thaliana]
CUFF.11363.1	0.31	5.71	-
Bra015963	1.76	13.11	core-2/I-branching beta-1,6-N-acetylglucosaminyltransferase-like protein [Arabidopsis thaliana]
Bra010626	41.98	218.69	Cinnamyl alcohol dehydrogenase 7 OS=Arabidopsis thaliana GN=CAD7 PE=1 SV=2
CUFF.5983.1	0	4.11	-
Bra034404	9.47	52.43	Probable LRR receptor-like serine/threonine-protein kinase At4g08850 OS=Arabidopsis thaliana GN=At4g08850 PE=1 SV=3
Bra027838	58.85	304.06	putative DNAJ heat shock protein [Arabidopsis thaliana]
Bra027764	2.97	19.26	Respiratory burst oxidase homolog protein F OS=Arabidopsis thaliana GN=RBOHF PE=1 SV=1
Bra030663	3.26	20.72	basic leucine-zipper 52 [Arabidopsis thaliana]
Bra026665	11.5	62.53	Mitogen-activated protein kinase 17 OS=Arabidopsis thaliana GN=MPK17 PE=2 SV=1
Bra013410	6.89	39.06	Ras-related protein RABF2b OS=Arabidopsis thaliana GN=RABF2B PE=1 SV=1
Bra023938	0	4.08	mRNA cap guanine-N7 methyltransferase 1 OS=Arabidopsis thaliana GN=At3g20650 PE=2 SV=1
Bra023742	0.04	4.28	myb domain protein 15 [Arabidopsis thaliana]
Bra031193	24.98	131.03	RING/U-box domain-containing protein [Arabidopsis thaliana]
Bra036317	0.54	6.82	myb domain protein 55 [Arabidopsis thaliana]
CUFF.7473.1	0.21	5.15	Zinc finger CCCH domain-containing protein 15 OS=Oryza sativa subsp. japonica GN=Os02g0301000 PE=2 SV=1
Bra002068	0.37	5.95	auxin efflux carrier-like protein [Arabidopsis thaliana]
Bra025169	0.98	9.04	Protein NIM1-INTERACTING 2 OS=Arabidopsis thaliana GN=NIMIN-2 PE=1 SV=1
Bra003202	0.15	4.83	patatin-like protein 6 [Arabidopsis thaliana]
Bra021504	8.49	47.12	PRA1 family protein F3 OS=Arabidopsis thaliana GN=PRA1F3 PE=1 SV=1
Bra012777	14.18	75.96	CASP-like protein ARALYDRAFT_915236 OS=Arabidopsis lyrata subsp. lyrata GN=ARALYDRAFT_915236 PE=3 SV=1
Bra021923	0	4.07	Protein TIFY 5B OS=Arabidopsis thaliana GN=TIFY 5B PE=2 SV=1
CUFF.7280.1	2	14.22	uncharacterized protein [Arabidopsis thaliana]
Bra003804	5.99	34.4	Putative glycosyltransferase 5 OS=Arabidopsis thaliana GN=GT5 PE=2 SV=1
Bra021859	0.94	8.82	uncharacterized protein [Arabidopsis thaliana]
CUFF.18886.1	10.35	56.46	Lamin-like protein OS=Arabidopsis thaliana GN=At5g15350 PE=1 SV=1
CUFF.20395.1	12.68	68.21	ubiquitin carboxyl-terminal hydrolase L5 [Arabidopsis thaliana]
Bra023098	20.81	109.13	PLAC8 domain-containing protein [Arabidopsis thaliana]
Bra033345	11.31	61.1	Protein DEHYDRATION-INDUCED 19 homolog 2 OS=Arabidopsis thaliana GN=DI19-2 PE=1 SV=1
Bra002997	0.11	4.59	uncharacterized protein [Arabidopsis thaliana]
Bra018998	36.99	190.46	NAC domain-containing protein 19 OS=Arabidopsis thaliana GN=NAC019 PE=1 SV=1
Bra019295	13.2	70.55	Protein SGT1 homolog A OS=Arabidopsis thaliana GN=SGT1A PE=1 SV=1
Bra024661	1.57	11.95	Actin cross-linking protein [Arabidopsis thaliana]
Bra018046	0.22	5.14	Nuclear transcription factor Y subunit C-1 OS=Arabidopsis thaliana GN=NFYC1 PE=1 SV=1
Bra004379	24.87	129	Eukaryotic translation initiation factor 5A-3 OS=Arabidopsis thaliana GN=At1g69410 PE=2 SV=1
CUFF.13704.1	5.14	29.9	-
CUFF.20039.1	0	4.03	-
Bra002601	0	4.02	-
Bra004053	4.38	26.02	Microtubule-associated protein 70-1 OS=Arabidopsis thaliana GN=MAP70.1 PE=1 SV=1
Bra040795	0	4.02	uncharacterized protein [Arabidopsis thaliana]
Bra027917	4.71	27.64	uncharacterized protein [Arabidopsis thaliana]
Bra036512	10.57	57	calcium dependent protein kinase-like protein [Arabidopsis thaliana]
CUFF.10958.1	0.09	4.46	-
CUFF.5959.1	0	4.01	-
Bra011735	2.47	16.36	Heat stress transcription factor B-1 OS=Arabidopsis thaliana GN=HSFB1 PE=2 SV=2
Bra022803	1.97	13.85	Trans-cinnamate 4-monooxygenase OS=Arabidopsis thaliana GN=CYP73A5 PE=2 SV=1
Bra031138	8.83	48.16	Clathrin light chain 1 OS=Arabidopsis thaliana GN=At2g20760 PE=2 SV=1
Bra039532	0.03	4.14	Putative receptor-like protein kinase At3g47110 OS=Arabidopsis thaliana GN=At3g47110 PE=3 SV=1
Bra012417	0.77	7.83	Probable galacturonosyltransferase-like 8 OS=Arabidopsis thaliana GN=GATL8 PE=2 SV=1
Bra037384	20.16	104.5	uncharacterized protein [Arabidopsis thaliana]
Bra007314	0.22	5.09	Glucan endo-1,3-beta-glucosidase, acidic isoform OS=Arabidopsis thaliana GN=BG2 PE=1 SV=2
Bra021848	3.45	21.2	uncharacterized protein [Arabidopsis thaliana]
CUFF.1284.1	0	3.99	-
Bra029292	0.02	4.08	Heat stress transcription factor B-2a OS=Arabidopsis thaliana GN=HSFB2A PE=2 SV=1
Bra033226	1.29	10.4	subtilase-like protein [Arabidopsis thaliana]
Bra010209	0.25	5.23	Leucine-rich repeat (LRR) family protein [Arabidopsis thaliana]
Bra015961	14.17	74.49	cysteine-rich receptor-like protein kinase 5 [Arabidopsis thaliana]
Bra013756	0.21	5.03	trehalase 1 [Arabidopsis thaliana]
Bra039777	1.55	11.7	Phenylalanine ammonia-lyase 2 OS=Arabidopsis thaliana GN=PAL2 PE=1 SV=2
CUFF.18533.1	0.03	4.13	-
Bra023343	0.72	7.54	protein N-MYC downregulated-like 2 [Arabidopsis thaliana]
Bra016158	0.39	5.91	MATE efflux family protein [Arabidopsis thaliana]
Bra030253	16.49	85.95	Inositol-3-phosphate synthase OS=Triticum aestivum GN=MIPS PE=2 SV=1
CUFF.2581.1	0	3.97	-
Bra009030	0	3.96	uncharacterized protein [Arabidopsis thaliana]
Bra003650	4.51	26.32	Serine/threonine-protein kinase SRK2C OS=Arabidopsis thaliana GN=SRK2C PE=1 SV=1
Bra037568	0.5	6.44	U-box domain-containing protein 29 OS=Arabidopsis thaliana GN=PUB29 PE=1 SV=1
CUFF.2383.1	0.16	4.75	Transmembrane amino acid transporter family protein [Arabidopsis thaliana]
Bra027334	0.51	6.47	CTC-interacting domain 9 protein [Arabidopsis thaliana]
Bra029605	11.72	61.99	glycine-rich protein [Arabidopsis thaliana]
Bra009606	1.31	10.43	uncharacterized protein [Arabidopsis thaliana]
Bra003394	0.64	7.12	ARGOS protein [Arabidopsis thaliana]
Bra040696	16.04	83.34	Protein FAR-RED IMPAIRED RESPONSE 1 OS=Arabidopsis thaliana GN=FAR1 PE=1 SV=1
Bra000140	6.51	36.19	uncharacterized protein [Arabidopsis thaliana]
CUFF.16618.1	0	3.95	-
CUFF.3542.1	11.06	58.74	Expansin-A5 OS=Arabidopsis thaliana GN=EXPA5 PE=2 SV=1
Bra027219	10.91	57.83	late embryogenesis abundant domain-containing protein [Arabidopsis thaliana]
Bra016077	0.71	7.44	uncharacterized protein [Arabidopsis thaliana]
Bra033972	0.54	6.59	uncharacterized protein [Arabidopsis thaliana]
Bra027841	0.37	5.75	uncharacterized protein [Arabidopsis thaliana]
Bra030259	26.89	136.48	PLAT-plant-stress domain-containing protein [Arabidopsis thaliana]
Bra033124	26.39	133.64	Zinc finger A20 and AN1 domain-containing stress-associated protein 7 OS=Arabidopsis thaliana GN=SAP7 PE=1 SV=1
Bra002942	10.05	53.38	pyruvate decarboxylase-2 [Arabidopsis thaliana]
Bra000289	0.33	5.55	Pirin-like protein At2g43120 OS=Arabidopsis thaliana GN=At2g43120 PE=2 SV=3
Bra007083	46.28	231.72	basic leucine zipper 25 [Arabidopsis thaliana]
Bra004314	2.09	14.18	uncharacterized protein [Arabidopsis thaliana]
Bra001198	1.4	10.78	Probable boron transporter 3 OS=Arabidopsis thaliana GN=BOR3 PE=1 SV=1
Bra032409	5.01	28.49	UDP-arabinose 4-epimerase 1 OS=Arabidopsis thaliana GN=MUR4 PE=1 SV=1
Bra010685	0.99	8.77	nucleotide sugar transporter-KT 1 [Arabidopsis thaliana]
Bra013657	3.82	22.61	Cysteine-rich receptor-like protein kinase 11 OS=Arabidopsis thaliana GN=CRK11 PE=2 SV=2
Bra021759	36.9	184.77	Leucine-rich repeat receptor-like serine/threonine/tyrosine-protein kinase SOBIR1 OS=Arabidopsis thaliana GN=SOBIR1 PE=1 SV=1
Bra013433	0.99	8.73	Potassium transporter 9 OS=Arabidopsis thaliana GN=POT9 PE=2 SV=2
Bra005957	2.56	16.41	HXXXD-type acyl-transferase-like protein [Arabidopsis thaliana]
Bra035909	29.99	150.42	heat shock 70kDa protein 1/8 [Arabidopsis thaliana]
CUFF.20281.1	0	3.89	-
Bra028477	1.58	11.6	Lysine histidine transporter 1 OS=Arabidopsis thaliana GN=LHT1 PE=1 SV=1
Bra036490	35.88	178.86	S-alkyl-thiohydroximate lyase SUR1 OS=Arabidopsis thaliana GN=SUR1 PE=1 SV=1
Bra017185	0	3.88	nodulin MtN21 /EamA-like transporter-like protein [Arabidopsis thaliana]
Bra012614	2.97	18.28	Probable WRKY transcription factor 28 OS=Arabidopsis thaliana GN=WRKY28 PE=2 SV=1
Bra039176	56.42	277.68	S-adenosylmethionine decarboxylase proenzyme 3 OS=Brassica juncea GN=SAMDC3 PE=2 SV=1
Bra008226	0	3.85	Defensin-like protein 1 OS=Raphanus sativus GN=AFP1 PE=1 SV=1
Bra033198	11.06	57.47	protein kinase domain-containing protein [Arabidopsis thaliana]
Bra036882	9.64	50.62	ATP-sulfurylase 3, chloroplastic OS=Arabidopsis thaliana GN=APS3 PE=1 SV=1
Bra012624	4.2	24.24	Type I inositol-1,4,5-trisphosphate 5-phosphatase 2 [Arabidopsis thaliana]
Bra027440	0	3.85	uncharacterized protein [Arabidopsis thaliana]
CUFF.13857.1	0.14	4.53	ABC transporter B family member 21 OS=Arabidopsis thaliana GN=ABCB21 PE=1 SV=2
CUFF.1688.1	0.15	4.58	-
CUFF.5367.1	11.21	58.27	-
Bra008942	2.29	14.92	Clathrin interactor EPSIN 1 OS=Arabidopsis thaliana GN=EPSIN1 PE=1 SV=1
Bra013749	0.36	5.58	Cellulose synthase-like protein G2 OS=Arabidopsis thaliana GN=CSLG2 PE=2 SV=1
CUFF.13929.1	0	3.84	-
CUFF.15592.1	0	3.84	-
CUFF.19204.4	12.46	64.21	Serine carboxypeptidase-like 35 OS=Arabidopsis thaliana GN=SCPL35 PE=2 SV=1
CUFF.19968.1	0	3.84	-
Bra004546	12.26	63.05	Arabinogalactan peptide 16 OS=Arabidopsis thaliana GN=AGP16 PE=1 SV=1
Bra038608	0	3.83	octicosapeptide/Phox/Bem1p domain-containing protein [Arabidopsis thaliana]
CUFF.11908.1	0.34	5.47	-
CUFF.6146.1	0	3.83	-
CUFF.7618.1	0.15	4.55	-
CUFF.11765.1	1.31	10.14	-
Bra026191	0.47	6.07	Cyclin-SDS OS=Arabidopsis thaliana GN=SDS PE=1 SV=2
Bra000754	10.68	55.22	protein kinase family protein [Arabidopsis thaliana]
Bra006746	0	3.81	pfkB-like carbohydrate kinase family protein [Arabidopsis thaliana]
Bra038222	0.24	4.95	uncharacterized protein [Arabidopsis thaliana]
Bra012850	17.76	89.07	Receptor-like protein kinase FERONIA OS=Arabidopsis thaliana GN=FER PE=1 SV=1
Bra005384	0.89	8.06	pyrG CTP synthase [Arabidopsis thaliana]
Bra002564	15.71	79.11	Scarecrow-like protein 11 OS=Arabidopsis thaliana GN=SCL11 PE=2 SV=1
Bra017910	12.99	66	Target of Myb protein 1 [Arabidopsis thaliana]
Bra013547	0	3.79	Nitrate transporter 1.8 OS=Arabidopsis thaliana GN=NRT1.8 PE=2 SV=2
Bra013790	0	3.79	uncharacterized protein [Arabidopsis thaliana]
Bra029751	0.15	4.5	putative lectin [Arabidopsis thaliana]
Bra004644	0.61	6.69	uncharacterized protein [Arabidopsis thaliana]
Bra022584	2.87	17.5	Low-temperature-induced 65 kDa protein OS=Arabidopsis thaliana GN=LTI65 PE=2 SV=2
Bra020591	0.03	3.92	E3 ubiquitin-protein ligase ATL31 OS=Arabidopsis thaliana GN=ATL31 PE=1 SV=2
Bra019453	0.16	4.54	Calmodulin OS=Capsicum annuum GN=CCM1 PE=2 SV=3
Bra016216	9.99	51.49	uncharacterized protein [Arabidopsis thaliana]
Bra012780	1.53	11.09	UDP-glycosyltransferase 75D1 OS=Arabidopsis thaliana GN=UGT75D1 PE=2 SV=2
Bra011594	0	3.77	pre-mRNA-splicing factor 38A [Arabidopsis thaliana]
CUFF.14622.1	11.58	59.05	-
CUFF.15406.1	0.05	4.01	-
Bra010895	3.12	18.63	NAC domain-containing protein 5 OS=Arabidopsis thaliana GN=NAC005 PE=2 SV=2
CUFF.1683.1	1.18	9.35	Phosphoinositide phosphatase family protein [Arabidopsis thaliana]
Bra018368	2.73	16.67	tetratricopeptide repeat-containing protein [Arabidopsis thaliana]
Bra016144	2.84	17.22	Galactose-binding protein [Arabidopsis thaliana]
CUFF.19096.1	0.05	3.98	uncharacterized protein [Arabidopsis thaliana]
Bra027437	1.6	11.31	uncharacterized protein [Arabidopsis thaliana]
Bra006368	0.39	5.58	Inositol-tetrakisphosphate 1-kinase 1 OS=Arabidopsis thaliana GN=ITPK1 PE=2 SV=1
Bra041056	19.55	96.02	Somatic embryogenesis receptor kinase 4 OS=Arabidopsis thaliana GN=SERK4 PE=1 SV=2
Bra009108	0.9	7.97	metal ion binding protein [Arabidopsis thaliana]
Bra015346	2.46	15.33	male sterility MS5 family protein [Arabidopsis thaliana]
Bra040153	0.53	6.22	NAC domain containing protein 46 [Arabidopsis thaliana]
CUFF.16885.1	0	3.72	leucine rich repeat and F-Box domain-containing protein [Arabidopsis thaliana]
Bra008683	36.08	173.47	UDP-arabinopyranose mutase 2 OS=Arabidopsis thaliana GN=RGP2 PE=1 SV=1
Bra002773	0.12	4.28	calmodulin-binding protein-like protein [Arabidopsis thaliana]
Bra019776	3.23	18.92	3,5-epimerase/4-reductase [Arabidopsis thaliana]
Bra031574	0.58	6.44	Protein phosphatase 2C 3 OS=Arabidopsis thaliana GN=AIP1 PE=1 SV=1
Bra031181	10.9	55.1	Probable fructose-bisphosphate aldolase 1, chloroplastic OS=Arabidopsis thaliana GN=FBA1 PE=1 SV=2
Bra016726	1.05	8.65	sulfotransferase family protein [Arabidopsis thaliana]
Bra016562	0.69	6.96	uncharacterized protein [Arabidopsis thaliana]
Bra038054	0	3.71	-
Bra016501	0.31	5.17	Defensin-like protein 19 OS=Arabidopsis thaliana GN=PDF1.4 PE=2 SV=2
CUFF.7637.1	0	3.71	-
Bra002018	7.05	36.86	NAC domain containing protein 36 [Arabidopsis thaliana]
Bra010076	0.33	5.25	plant invertase/pectin methylesterase inhibitor domain-containing protein [Arabidopsis thaliana]
Bra019980	3.94	22.24	histidine acid phosphatase-like protein [Arabidopsis thaliana]
Bra028298	8.14	41.92	GTP-binding protein 1 [Arabidopsis thaliana]
CUFF.10012.1	0.09	4.12	-
CUFF.11373.1	0.25	4.87	-
Bra030320	2.98	17.68	uncharacterized protein [Arabidopsis thaliana]
CUFF.5504.2	7.92	40.86	Hydrophobic protein RCI2A OS=Arabidopsis thaliana GN=RCI2A PE=2 SV=1
Bra030457	0.12	4.24	Actin-3 OS=Oryza sativa subsp. japonica GN=ACT3 PE=2 SV=1
Bra018593	6.61	34.62	zinc ion binding protein [Arabidopsis thaliana]
Bra023162	0.17	4.47	protein GORDITA [Arabidopsis thaliana]
Bra029539	0.84	7.62	L-type lectin-domain containing receptor kinase VII.1 OS=Arabidopsis thaliana GN=LECRK71 PE=2 SV=1
Bra004847	0.46	5.82	RING/U-box domain-containing protein [Arabidopsis thaliana]
Bra017529	0.41	5.58	glycine-rich protein [Arabidopsis thaliana]
CUFF.13846.2	0	3.67	O-fucosyltransferase family protein [Arabidopsis thaliana]
CUFF.5003.1	0	3.67	-
Bra009420	11.91	59.14	Calcium-dependent protein kinase 1 OS=Arabidopsis thaliana GN=CPK1 PE=1 SV=1
Bra021049	0.86	7.66	Ethylene-responsive transcription factor 6 OS=Arabidopsis thaliana GN=ERF6 PE=2 SV=2
CUFF.10621.1	2.78	16.62	Serine/arginine repetitive matrix protein 1 OS=Gallus gallus GN=SRRM1 PE=2 SV=1
CUFF.6217.1	0.02	3.75	-
Bra008848	35.38	168.13	uncharacterized protein [Arabidopsis thaliana]
Bra014915	8.23	41.88	uncharacterized protein [Arabidopsis thaliana]
Bra024205	36.28	172.36	Probable protein phosphatase 2C 58 OS=Arabidopsis thaliana GN=At4g28400 PE=1 SV=1
Bra006197	3.08	17.98	transaldolase [Arabidopsis thaliana]
Bra014379	0	3.65	Glutaredoxin-C14 OS=Arabidopsis thaliana GN=GRXC14 PE=3 SV=1
Bra010283	28.64	136.94	class I glutamine amidotransferase domain-containing protein [Arabidopsis thaliana]
Bra018268	28.01	133.48	Actin-depolymerizing factor 6 OS=Arabidopsis thaliana GN=ADF6 PE=1 SV=1
Bra029326	5.31	28.25	Transmembrane amino acid transporter family protein [Arabidopsis thaliana]
Bra024270	46.49	219.49	cAMP-regulated phosphoprotein 19-related protein [Arabidopsis thaliana]
Bra003251	138.06	643.86	Calmodulin-2/3/5 OS=Arabidopsis thaliana GN=CAM2 PE=1 SV=3
Bra010854	9.26	46.64	nudix hydrolase 15 [Arabidopsis thaliana]
CUFF.9912.1	0	3.64	cytochrome P450, family 72, subfamily A, polypeptide 15 [Arabidopsis thaliana]
Bra002021	7.77	39.64	LysM domain-containing GPI-anchored protein 2 OS=Arabidopsis thaliana GN=At2g17120 PE=1 SV=1
Bra024019	3.67	20.62	HIV Tat-specific factor 1 [Arabidopsis thaliana]
Bra001046	121.78	567.1	S-adenosylmethionine decarboxylase proenzyme 3 OS=Brassica juncea GN=SAMDC3 PE=2 SV=1
Bra031585	0.3	5.02	Protein kinase APK1A, chloroplastic OS=Arabidopsis thaliana GN=APK1A PE=2 SV=1
Bra007236	3.84	21.43	PAP/OAS1 substrate-binding domain-containing protein [Arabidopsis thaliana]
Bra035211	51.36	241.59	Probable phospholipid hydroperoxide glutathione peroxidase 6, mitochondrial OS=Arabidopsis thaliana GN=GPX6 PE=2 SV=2
Bra011526	18.46	88.82	extra-large GTP-binding protein 2 [Arabidopsis thaliana]
Bra031594	1.16	8.98	Histone H4 OS=Glycine max PE=3 SV=1
Bra025636	0.49	5.89	uncharacterized protein [Arabidopsis thaliana]
CUFF.11186.2	0.4	5.47	-
Bra024890	1.67	11.3	uncharacterized protein [Arabidopsis thaliana]
Bra039981	0.09	4.02	-
Bra007886	0.21	4.56	Nitrate transporter 1.7 OS=Arabidopsis thaliana GN=NRT1.7 PE=1 SV=1
Bra029278	6.35	32.83	Probable carboxylesterase 120 OS=Arabidopsis thaliana GN=CXE20 PE=2 SV=1
Bra036896	10.94	53.87	uncharacterized protein [Arabidopsis thaliana]
Bra000441	0.02	3.69	Rossmann-fold NAD(P)-binding domain-containing protein [Arabidopsis thaliana]
CUFF.6861.1	0	3.6	-
Bra015219	35.87	168.19	UDP-glycosyltransferase 73B5 OS=Arabidopsis thaliana GN=UGT73B5 PE=2 SV=1
Bra013214	0.29	4.92	MATE efflux family protein 5 OS=Arabidopsis thaliana GN=DTXL1 PE=2 SV=1
CUFF.2991.1	0.04	3.77	WD40 repeat-containing protein SMU1 [Arabidopsis thaliana]
Bra034157	6.8	34.73	senescence associated protein 20 [Arabidopsis thaliana]
Bra007131	5.13	27.08	Probable protein phosphatase 2C 48 OS=Arabidopsis thaliana GN=PP2C6 PE=2 SV=1
Bra005061	18	85.88	transmembrane amino acid transporter-like protein [Arabidopsis thaliana]
Bra037699	1.48	10.32	chitinase-like protein [Arabidopsis thaliana]
Bra010367	0	3.56	uncharacterized protein [Arabidopsis thaliana]
Bra002747	0	3.55	cytochrome P450, family 81, subfamily F, polypeptide 2 [Arabidopsis thaliana]
Bra009584	18.73	88.71	Heat shock cognate 70 kDa protein 1 OS=Arabidopsis thaliana GN=HSC70-1 PE=1 SV=3
Bra013909	30.83	143.81	uncharacterized protein [Arabidopsis thaliana]
Bra031735	0.47	5.69	Probable receptor-like protein kinase At1g11050 OS=Arabidopsis thaliana GN=At1g11050 PE=2 SV=1
Bra017317	24.65	115.59	Probable inactive poly [ADP-ribose] polymerase SRO1 OS=Arabidopsis thaliana GN=SRO1 PE=1 SV=2
CUFF.9406.1	0	3.55	Histone acetyltransferase HAC5 OS=Arabidopsis thaliana GN=HAC5 PE=2 SV=1
Bra030462	0.15	4.22	-
Bra022248	0	3.54	-
Bra021572	0.47	5.67	cytochrome P450, family 72, subfamily A, polypeptide 15 [Arabidopsis thaliana]
Bra029031	8.38	41.59	uncharacterized protein [Arabidopsis thaliana]
Bra028932	0.26	4.72	Nitrilase 2 OS=Arabidopsis thaliana GN=NIT2 PE=1 SV=1
Bra007016	6.91	34.88	pyrophosphorylase 4 [Arabidopsis thaliana]
Bra023716	0	3.53	-
Bra025323	7.76	38.72	Xyloglucan glycosyltransferase 4 OS=Arabidopsis thaliana GN=CSLC4 PE=1 SV=1
Bra033991	2.48	14.74	Lipoxygenase 6, choloroplastic OS=Arabidopsis thaliana GN=LOX6 PE=1 SV=1
Bra005899	0.04	3.7	Probable carboxylesterase 15 OS=Arabidopsis thaliana GN=CXE15 PE=2 SV=1
Bra005906	1.01	8.08	uncharacterized protein [Arabidopsis thaliana]
CUFF.13076.1	0	3.52	-
Bra039409	0.54	5.94	Transcription factor bHLH150 OS=Arabidopsis thaliana GN=BHLH150 PE=1 SV=1
Bra018594	14.07	66.95	Sugar transporter ERD6-like 2 OS=Arabidopsis thaliana GN=SUGTL3 PE=2 SV=1
Bra001149	2.64	15.43	ralf-like 22 protein [Arabidopsis thaliana]
Bra001074	0.32	4.95	uncharacterized protein [Arabidopsis thaliana]
Bra037201	12.46	59.73	uncharacterized protein [Arabidopsis thaliana]
Bra024611	32.72	151.01	uncharacterized protein [Arabidopsis thaliana]
Bra030854	11.59	55.75	RING/U-box domain-containing protein [Arabidopsis thaliana]
Bra005480	0.61	6.25	Ethylene-responsive transcription factor ERF112 OS=Arabidopsis thaliana GN=ERF112 PE=2 SV=1
Bra012498	3.42	18.9	uncharacterized protein [Arabidopsis thaliana]
Bra011174	26.48	122.57	NADPH-ferrihemoprotein reductase [Arabidopsis thaliana]
Bra022391	2.36	14.04	cyclin-dependent kinase inhibitor 6 [Arabidopsis thaliana]
Bra020743	1.64	10.84	uncharacterized protein [Arabidopsis thaliana]
Bra037954	27.98	128.8	GDSL esterase/lipase At1g54020 OS=Arabidopsis thaliana GN=At1g54020 PE=2 SV=1
Bra019672	8.43	41.24	RING/U-box domain-containing protein [Arabidopsis thaliana]
Bra025367	0.97	7.83	AIG2-like protein [Arabidopsis thaliana]
Bra012479	13.58	64.39	uncharacterized protein [Arabidopsis thaliana]
Bra031148	8.99	43.75	diacylglycerol kinase 5 [Arabidopsis thaliana]
Bra011170	0	3.47	Peroxidase 45 OS=Arabidopsis thaliana GN=PER45 PE=1 SV=1
Bra013522	0.06	3.74	Receptor-like serine/threonine-protein kinase SD1-8 OS=Arabidopsis thaliana GN=SD18 PE=1 SV=1
Bra012571	24.63	113.68	Heat stress transcription factor A-4a OS=Arabidopsis thaliana GN=HSFA4A PE=2 SV=1
Bra014712	3.29	18.19	uncharacterized protein [Arabidopsis thaliana]
Bra032135	3.96	21.15	small nuclear ribonucleoprotein G [Arabidopsis thaliana]
Bra037996	4.37	22.96	uncharacterized protein [Arabidopsis thaliana]
Bra016136	0.07	3.77	Ethylene-responsive transcription factor ERF021 OS=Arabidopsis thaliana GN=ERF021 PE=2 SV=1
Bra026680	0.27	4.66	Glutathione S-transferase U25 OS=Arabidopsis thaliana GN=GSTU25 PE=2 SV=1
CUFF.4998.3	40.56	184.33	UPF0467 protein At2g41420 OS=Arabidopsis thaliana GN=At2g41420 PE=2 SV=1
Bra005125	7.63	37.38	Ammonium transporter 2 OS=Arabidopsis thaliana GN=AMT2 PE=1 SV=2
Bra029001	237.41	1058.99	Translation initiation factor SUI1 family protein [Arabidopsis thaliana]
CUFF.17501.1	4.45	23.23	-
Bra018693	16.38	76.25	Probable LRR receptor-like serine/threonine-protein kinase At1g07650 OS=Arabidopsis thaliana GN=At1g07650 PE=1 SV=1
Bra018714	8.78	42.46	Probable sugar phosphate/phosphate translocator At1g48230 OS=Arabidopsis thaliana GN=At1g48230 PE=2 SV=2
Bra019459	6.05	30.3	putative NAC domain-containing protein 61 [Arabidopsis thaliana]
Bra013320	16.51	76.72	uncharacterized protein [Arabidopsis thaliana]
Bra024060	5.32	27.09	signal recognition particle receptor subunit alpha [Arabidopsis thaliana]
Bra016813	1.02	7.96	Arogenate dehydratase/prephenate dehydratase 1, chloroplastic OS=Arabidopsis thaliana GN=ADT1 PE=1 SV=1
Bra028636	0.02	3.52	alpha/beta-hydrolase domain-containing protein [Arabidopsis thaliana]
Bra021528	0.15	4.09	uncharacterized protein [Arabidopsis thaliana]
Bra006792	2.54	14.66	early nodulin-like protein 10 [Arabidopsis thaliana]
Bra040833	1.16	8.53	bifunctional inhibitor/lipid-transfer protein/seed storage 2S albumin-like protein [Arabidopsis thaliana]
Bra015490	0.23	4.43	Xylem cysteine proteinase 2 OS=Arabidopsis thaliana GN=XCP2 PE=1 SV=2
Bra031042	4.96	25.27	Protein LURP-one-related 15 OS=Arabidopsis thaliana GN=At5g01750 PE=1 SV=1
Bra007071	0.07	3.72	chitinase [Arabidopsis thaliana]
Bra031351	18.01	82.61	Alternative oxidase 1a, mitochondrial OS=Arabidopsis thaliana GN=AOX1A PE=1 SV=2
Bra039384	13.51	62.88	chaperone DnaJ-domain containing protein [Arabidopsis thaliana]
Bra025093	4.84	24.7	Regulatory protein NPR3 OS=Arabidopsis thaliana GN=NPR3 PE=1 SV=1
Bra011815	1.62	10.52	Serine/threonine-protein kinase SRK2F OS=Arabidopsis thaliana GN=SRK2F PE=1 SV=1
Bra012938	10.76	50.76	Ethylene-responsive transcription factor ERF104 OS=Arabidopsis thaliana GN=ERF104 PE=1 SV=1
Bra022577	10.15	47.92	BCL-2-associated athanogene 1 [Arabidopsis thaliana]
Bra002393	0	3.39	uncharacterized protein [Arabidopsis thaliana]
Bra001953	22.51	102.18	cold regulated 413 plasma membrane 1 [Arabidopsis thaliana]
Bra025809	0.06	3.65	zinc ion binding protein [Arabidopsis thaliana]
Bra012388	0.06	3.65	spermidine synthase 1 [Arabidopsis thaliana]
Bra024004	5.65	28.21	uncharacterized protein [Arabidopsis thaliana]
Bra039808	2.22	13.13	pyrophosphorylase 4 [Arabidopsis thaliana]
Bra017064	0.35	4.93	Putative membrane lipoprotein [Arabidopsis thaliana]
Bra004887	6.33	31.13	Preprotein translocase Sec, Sec61-beta subunit protein [Arabidopsis thaliana]
Bra015556	0.71	6.49	mitogen-activated protein kinase kinase kinase 13 [Arabidopsis thaliana]
Bra033753	22.38	101.42	Elongation factor Tu, chloroplastic OS=Arabidopsis thaliana GN=TUFA PE=1 SV=1
Bra010058	0.24	4.43	kinesin 5 [Arabidopsis thaliana]
Bra006695	2.27	13.32	UDP-N-acetylglucosamine (UAA) transporter family protein [Arabidopsis thaliana]
Bra021048	0.17	4.12	Ethylene-responsive transcription factor 1A OS=Arabidopsis thaliana GN=ERF1A PE=1 SV=2
Bra031364	15.25	70.08	Transcription factor TGA3 OS=Arabidopsis thaliana GN=TGA3 PE=1 SV=1
Bra003019	0	3.37	Cytochrome P450 71B14 OS=Arabidopsis thaliana GN=CYP71B14 PE=2 SV=1
Bra039945	2.05	12.3	Rossmann-fold NAD(P)-binding domain-containing protein [Arabidopsis thaliana]
CUFF.5504.1	6.94	33.59	Anaphase-promoting complex subunit 11 OS=Arabidopsis thaliana GN=APC11 PE=1 SV=2
Bra033935	4.79	24.21	uncharacterized protein [Arabidopsis thaliana]
Bra029415	0.51	5.57	uncharacterized protein [Arabidopsis thaliana]
Bra002525	0	3.35	Gibberellin-regulated protein 10 OS=Arabidopsis thaliana GN=GASA10 PE=2 SV=1
Bra026796	0.28	4.57	Protein PLANT CADMIUM RESISTANCE 2 OS=Arabidopsis thaliana GN=PCR2 PE=1 SV=1
Bra007279	13.81	63.44	VQ motif-containing protein [Arabidopsis thaliana]
CUFF.4337.1	0.47	5.39	-
Bra039414	4.19	21.53	Defensin-like protein 205 OS=Arabidopsis thaliana GN=At3g05730 PE=3 SV=1
[truncated: 6,260 more rows]

## Sheet: down
Table S1 Responsive transcripts (Down-regulated) in the space-grown Mizuna by G-test (FDR < 0.01) of the PRKM-derived read counts
Name	RPKM (ground)	RPKM (space)	Description
Bra014534	209.23	0.15	Defensin-like protein 2 OS=Sinapis alba PE=1 SV=2
Bra009285	118.24	0.85	Gibberellin 20 oxidase 3 OS=Arabidopsis thaliana GN=20ox3 PE=2 SV=1
Bra013175	5536.77	109.6	glycine-rich protein [Arabidopsis thaliana]
Bra039194	57.9	0.38	Probable cadmium/zinc-transporting ATPase HMA1, chloroplastic OS=Arabidopsis thaliana GN=HMA1 PE=1 SV=2
CUFF.19957.1	41.01	0	-
Bra020646	213.35	4.66	Beta-D-xylosidase 1 OS=Arabidopsis thaliana GN=BXL1 PE=1 SV=1
Bra033337	72.72	1.45	Probable beta-D-xylosidase 2 OS=Arabidopsis thaliana GN=BXL2 PE=2 SV=1
Bra039618	203.09	5.82	Transcription factor bHLH64 OS=Arabidopsis thaliana GN=BHLH64 PE=2 SV=3
Bra021505	96.1	2.37	3-epi-6-deoxocathasterone 23-monooxygenase OS=Arabidopsis thaliana GN=CYP90D1 PE=2 SV=1
Bra001721	86.66	1.85	RING-H2 finger protein ATL77 OS=Arabidopsis thaliana GN=ATL77 PE=2 SV=1
Bra031738	141.98	3.83	Zinc transporter 4, chloroplastic OS=Arabidopsis thaliana GN=ZIP4 PE=2 SV=1
Bra036540	221.26	5.27	serine-rich protein-like protein [Arabidopsis thaliana]
Bra023540	42.13	0.69	basic leucine-zipper 3 [Arabidopsis thaliana]
Bra007864	60.32	1.17	Expansin-A1 OS=Arabidopsis thaliana GN=EXPA1 PE=2 SV=1
Bra002643	29.5	0.11	-
Bra033579	70.98	1.82	SAUR-like auxin-responsive protein [Arabidopsis thaliana]
Bra024415	51.84	1.13	Probable xyloglucan endotransglucosylase/hydrolase protein 6 OS=Arabidopsis thaliana GN=XTH6 PE=2 SV=2
Bra003670	519.3	18.66	Nitrate reductase [NADH], clone PBNBR1412 OS=Brassica napus GN=NIA2 PE=2 SV=1
Bra031470	52.39	0.99	Fe(2+) transport protein 3, chloroplastic OS=Arabidopsis thaliana GN=IRT3 PE=2 SV=3
Bra005831	187.38	6.93	Nicotianamine synthase 1 OS=Arabidopsis thaliana GN=NAS1 PE=2 SV=1
Bra037847	110.72	3.09	LOB domain-containing protein 37 OS=Arabidopsis thaliana GN=LBD37 PE=2 SV=1
Bra007103	58.8	1.45	transmembrane amino acid transporter-like protein [Arabidopsis thaliana]
Bra014401	1067.23	38.22	putative adenine nucleotide alpha hydrolase domain-containing universal stress protein [Arabidopsis thaliana]
Bra014540	48.26	1.15	Probable fructokinase-4 OS=Arabidopsis thaliana GN=At3g59480 PE=2 SV=1
Bra010482	112.33	4.05	Probable pectate lyase 18 OS=Arabidopsis thaliana GN=At4g24780 PE=2 SV=2
Bra005611	64.61	2.37	ovate family protein 16 [Arabidopsis thaliana]
Bra023663	23.28	0.32	SAUR-like auxin-responsive protein [Arabidopsis thaliana]
Bra025141	121.6	4.88	GDSL esterase/lipase At2g03980 OS=Arabidopsis thaliana GN=At2g03980 PE=2 SV=1
Bra033581	36.8	0.8	SAUR-like auxin-responsive protein [Arabidopsis thaliana]
Bra011889	61.26	2.2	SAUR-like auxin-responsive protein [Arabidopsis thaliana]
Bra024216	360.84	17.81	putative wound-responsive protein [Arabidopsis thaliana]
Bra023958	31.62	0.69	Auxin-responsive protein IAA29 OS=Arabidopsis thaliana GN=IAA29 PE=2 SV=2
Bra005927	25.92	0.22	Gibberellin 20 oxidase 3 OS=Arabidopsis thaliana GN=20ox3 PE=2 SV=1
Bra035897	352.14	17.1	plant invertase/pectin methylesterase inhibitor domain-containing protein [Arabidopsis thaliana]
Bra033462	81.88	3.4	Core-2/I-branching beta-1,6-N-acetylglucosaminyltransferase family protein [Arabidopsis thaliana]
Bra016447	57.16	1.68	Xylem cysteine proteinase 2 OS=Arabidopsis thaliana GN=XCP2 PE=1 SV=2
CUFF.4377.1	30.48	0.65	-
Bra005527	121.45	6.2	receptor like protein 27 [Arabidopsis thaliana]
Bra040924	187.89	10.15	Probable purine permease 10 OS=Arabidopsis thaliana GN=PUP10 PE=2 SV=2
Bra025280	158.69	8.09	cytochrome P450, family 709, subfamily B, polypeptide 3 [Arabidopsis thaliana]
Bra033726	114.05	6.14	Transcription activator GLK2 OS=Arabidopsis thaliana GN=GLK2 PE=2 SV=1
Bra010072	185.26	10.05	uncharacterized protein [Arabidopsis thaliana]
Bra018039	116.57	6.58	Bidirectional sugar transporter SWEET11 OS=Arabidopsis thaliana GN=SWEET11 PE=1 SV=1
Bra003680	117.08	5.75	O-methyltransferase family protein [Arabidopsis thaliana]
Bra023925	63.75	3.17	leucine-rich repeat-containing protein [Arabidopsis thaliana]
Bra011332	54.18	2.04	Auxin-responsive protein IAA29 OS=Arabidopsis thaliana GN=IAA29 PE=2 SV=2
Bra038235	42.14	1.76	BTB/POZ domain-containing protein At3g19850 OS=Arabidopsis thaliana GN=At3g19850 PE=2 SV=1
Bra037226	305.07	18.8	Transcription factor bHLH64 OS=Arabidopsis thaliana GN=BHLH64 PE=2 SV=3
Bra024750	122.66	5.89	Zinc finger protein CONSTANS-LIKE 16 OS=Arabidopsis thaliana GN=COL16 PE=2 SV=2
Bra007606	115.44	6.04	brassinosteroid-responsive RING-H2 [Arabidopsis thaliana]
Bra014853	139.81	6.99	bifunctional inhibitor/lipid-transfer protein/seed storage 2S albumin-like protein [Arabidopsis thaliana]
Bra020951	20.09	0.27	Glycosyl hydrolase family protein with chitinase insertion domain [Arabidopsis thaliana]
Bra010579	121.22	6.39	cold acclimation protein WCOR413 [Arabidopsis thaliana]
CUFF.16136.1	28.52	0.81	protein rotundifolia like 16 [Arabidopsis thaliana]
CUFF.3045.1	15.22	0.04	Germin-like protein subfamily 3 member 1 OS=Arabidopsis thaliana GN=GLP1 PE=1 SV=1
CUFF.3294.1	56.57	2.27	Ribonuclease H-like protein [Arabidopsis thaliana]
Bra005302	17.92	0.38	ovate family protein 15 [Arabidopsis thaliana]
Bra022354	29.55	1.27	RING-H2 finger protein ATL77 OS=Arabidopsis thaliana GN=ATL77 PE=2 SV=1
Bra028865	34.77	1.67	Probable protein phosphatase 2C 67 OS=Arabidopsis thaliana GN=At5g02760 PE=2 SV=1
Bra015415	50.68	2.71	Zinc transporter 5 OS=Arabidopsis thaliana GN=ZIP5 PE=2 SV=1
Bra008849	190.75	11.81	NAC domain containing protein 83 [Arabidopsis thaliana]
Bra025209	89.3	4.88	octicosapeptide/Phox/Bem1p domain-containing protein [Arabidopsis thaliana]
Bra024474	195.12	12.19	transcription factor bHLH64 [Arabidopsis thaliana]
Bra012475	77.67	4.84	Zinc finger protein CONSTANS-LIKE 16 OS=Arabidopsis thaliana GN=COL16 PE=2 SV=2
Bra011772	355.39	22.33	LOB domain-containing protein 39 OS=Arabidopsis thaliana GN=LBD39 PE=2 SV=1
Bra011540	218.13	14.97	Transcription factor bHLH63 OS=Arabidopsis thaliana GN=BHLH63 PE=2 SV=1
Bra017855	86.09	5.09	Probable xyloglucan endotransglucosylase/hydrolase protein 7 OS=Arabidopsis thaliana GN=XTH7 PE=2 SV=2
Bra023957	33.89	1.57	Core-2/I-branching beta-1,6-N-acetylglucosaminyltransferase family protein [Arabidopsis thaliana]
Bra029101	66.41	3.59	Probable membrane-associated kinase regulator 6 OS=Arabidopsis thaliana GN=MAKR6 PE=2 SV=1
Bra027842	48.18	2.55	Glutathione S-transferase U15 OS=Arabidopsis thaliana GN=GSTU15 PE=2 SV=1
Bra040586	26.57	0.97	HXXXD-type acyl-transferase-like protein [Arabidopsis thaliana]
Bra014435	60.67	3.34	brassinosteroid-responsive RING-H2 [Arabidopsis thaliana]
Bra014195	163.73	10.24	uncharacterized protein [Arabidopsis thaliana]
CUFF.6790.1	16.55	0.23	-
CUFF.7666.1	18.19	0.4	-
Bra004581	186.9	14.34	Expansin-A8 OS=Arabidopsis thaliana GN=EXPA8 PE=2 SV=1
Bra005425	2212.67	174.88	Chlorophyll a-b binding protein 1, chloroplastic OS=Sinapis alba GN=CAB1 PE=3 SV=1
Bra004489	14.73	0.19	Transcription factor PIL1 OS=Arabidopsis thaliana GN=PIL1 PE=1 SV=1
Bra005092	34.15	1.75	Protein LURP-one-related 8 OS=Arabidopsis thaliana GN=At2g38640 PE=2 SV=1
Bra023549	412.28	30.09	uncharacterized protein [Arabidopsis thaliana]
Bra015539	11.67	0	-
Bra008655	62.39	3.89	uncharacterized protein [Arabidopsis thaliana]
Bra002736	75.61	4.83	uncharacterized protein [Arabidopsis thaliana]
Bra018784	76.46	4.83	uncharacterized protein [Arabidopsis thaliana]
Bra024512	20.33	0.62	RING-H2 finger protein ATL44 OS=Arabidopsis thaliana GN=ATL44 PE=2 SV=1
Bra018141	118.54	8.81	Dof zinc finger protein DOF3.3 OS=Arabidopsis thaliana GN=DOF3.3 PE=1 SV=2
Bra025766	17.32	0.55	Probable purine permease 14 OS=Arabidopsis thaliana GN=PUP14 PE=2 SV=1
Bra009829	211.3	16.13	serine-rich protein-like protein [Arabidopsis thaliana]
Bra010192	92.65	6.39	uncharacterized protein [Arabidopsis thaliana]
Bra012252	15.42	0.24	Xylem cysteine proteinase 2 OS=Arabidopsis thaliana GN=XCP2 PE=1 SV=2
Bra011891	75.73	5.05	SAUR-like auxin-responsive protein [Arabidopsis thaliana]
Bra011711	1117.9	90.35	PQ-loop repeat family protein / transmembrane family protein [Arabidopsis thaliana]
Bra012687	49.21	2.77	Expansin-like B1 OS=Arabidopsis thaliana GN=EXLB1 PE=2 SV=2
Bra006433	14.68	0.33	SAUR-like auxin-responsive protein [Arabidopsis thaliana]
Bra000247	11.44	0	uncharacterized protein [Arabidopsis thaliana]
Bra012925	19.72	0.7	Leucine-rich repeat receptor-like serine/threonine-protein kinase BAM2 OS=Arabidopsis thaliana GN=BAM2 PE=1 SV=1
Bra000194	72.13	4.5	Expansin-A8 OS=Arabidopsis thaliana GN=EXPA8 PE=2 SV=1
Bra007307	13.41	0.22	-
Bra038048	14.96	0.33	uncharacterized protein [Arabidopsis thaliana]
Bra010381	120.23	8.5	putative wound-responsive protein [Arabidopsis thaliana]
Bra010408	46.17	2.98	B-box type zinc finger-containing protein [Arabidopsis thaliana]
Bra010642	163.25	12.57	Homeobox-leucine zipper protein ATHB-16 OS=Arabidopsis thaliana GN=ATHB-16 PE=2 SV=2
CUFF.1312.1	18.11	0.57	-
CUFF.2335.1	17.98	0.46	-
Bra032288	158.91	13.48	uncharacterized protein [Arabidopsis thaliana]
Bra005115	17.01	0.61	Abscisic acid receptor PYL4 OS=Arabidopsis thaliana GN=PYL4 PE=1 SV=1
Bra004710	342.15	29.73	Phosphoenolpyruvate carboxylase 2 OS=Arabidopsis thaliana GN=PPC2 PE=1 SV=2
Bra028729	58.95	4.18	ABC transporter G family member 22 OS=Arabidopsis thaliana GN=ABCG22 PE=1 SV=1
Bra008670	11.76	0.14	basic leucine-zipper 3 [Arabidopsis thaliana]
Bra002697	52.7	3.89	uncharacterized protein [Arabidopsis thaliana]
Bra009063	33.59	2.2	Transcription factor TGA4 OS=Arabidopsis thaliana GN=TGA4 PE=1 SV=2
Bra020024	31.76	1.85	protein kinase family protein [Arabidopsis thaliana]
Bra011970	21.4	1.03	Zinc finger protein ZAT5 OS=Arabidopsis thaliana GN=ZAT5 PE=2 SV=1
Bra004035	222.84	19.86	Zinc finger protein CONSTANS-LIKE 6 OS=Arabidopsis thaliana GN=COL6 PE=2 SV=2
Bra006086	46.51	3.44	uncharacterized protein [Arabidopsis thaliana]
Bra001676	116.85	9.03	Probable cyclic nucleotide-gated ion channel 20, chloroplastic OS=Arabidopsis thaliana GN=CNGC20 PE=2 SV=1
Bra006570	14.51	0.43	uncharacterized protein [Arabidopsis thaliana]
Bra005755	19.05	0.78	Probable protein phosphatase 2C 67 OS=Arabidopsis thaliana GN=At5g02760 PE=2 SV=1
Bra031129	140.44	11.22	Transcription activator GLK1 OS=Arabidopsis thaliana GN=GLK1 PE=2 SV=2
Bra024561	28.51	1.8	hydroxyproline-rich glycoprotein family protein [Arabidopsis thaliana]
Bra038079	16.63	0.59	UDP-glycosyltransferase 75D1 OS=Arabidopsis thaliana GN=UGT75D1 PE=2 SV=2
Bra010524	41.71	2.64	uncharacterized protein [Arabidopsis thaliana]
CUFF.11486.1	20.27	0.95	-
Bra027403	548.47	53.98	Beta-galactosidase 1 OS=Arabidopsis thaliana GN=BGAL1 PE=1 SV=1
Bra032962	14.37	0.56	Double-stranded RNA-binding protein 3 OS=Arabidopsis thaliana GN=DRB3 PE=2 SV=1
Bra026550	20.26	1.09	Probable inactive purple acid phosphatase 9 OS=Arabidopsis thaliana GN=PAP9 PE=2 SV=1
Bra002340	32.06	2.19	Retrovirus-related Pol polyprotein from transposon TNT 1-94 OS=Nicotiana tabacum PE=2 SV=1
Bra003098	8.91	0	Probable membrane-associated kinase regulator 6 OS=Arabidopsis thaliana GN=MAKR6 PE=2 SV=1
Bra009700	91.05	7.95	Bidirectional sugar transporter SWEET12 OS=Arabidopsis thaliana GN=SWEET12 PE=2 SV=1
Bra025409	58.52	5.21	Cytochrome P450 85A2 OS=Arabidopsis thaliana GN=CYP85A2 PE=2 SV=1
Bra015808	52.54	4.36	Defensin-like protein 2 OS=Raphanus sativus GN=AFP2 PE=1 SV=4
Bra036482	50.3	3.92	Transcription activator GLK1 OS=Arabidopsis thaliana GN=GLK1 PE=2 SV=2
Bra004063	60.62	5.02	uncharacterized protein [Arabidopsis thaliana]
Bra003450	13.59	0.45	brassinosteroid-responsive RING-H2 [Arabidopsis thaliana]
Bra004064	71.63	6.55	BTB/POZ domain-containing protein At1g67900 OS=Arabidopsis thaliana GN=At1g67900 PE=1 SV=1
Bra015881	34.12	2.67	uncharacterized protein [Arabidopsis thaliana]
Bra040848	23.78	1.49	Putative endonuclease or glycosyl hydrolase [Arabidopsis thaliana]
Bra026461	16.67	0.79	Putative GATA transcription factor 22 OS=Arabidopsis thaliana GN=GATA22 PE=2 SV=1
Bra011542	20.15	1.17	uncharacterized protein [Arabidopsis thaliana]
Bra017684	62.95	5.45	subtilisin-like serine protease 2 [Arabidopsis thaliana]
Bra017816	18.44	0.96	protein maternal effect embryo arrest 59 [Arabidopsis thaliana]
Bra019118	11.32	0.18	Putative GATA transcription factor 22 OS=Arabidopsis thaliana GN=GATA22 PE=2 SV=1
Bra017879	17.51	0.9	Ethylene-responsive transcription factor ERF060 OS=Arabidopsis thaliana GN=ERF060 PE=2 SV=1
Bra017831	20.53	1.06	LOB domain-containing protein 39 OS=Arabidopsis thaliana GN=LBD39 PE=2 SV=1
Bra001460	44.42	3.72	DNA-damage-repair/toleration protein DRT100 OS=Arabidopsis thaliana GN=DRT100 PE=2 SV=2
Bra037877	27.05	1.91	Peroxidase C2 OS=Armoracia rusticana GN=PRXC2 PE=3 SV=1
Bra027096	78.69	6.93	Probable lipid desaturase ADS3.2, chloroplastic OS=Arabidopsis thaliana GN=ADS3.2 PE=2 SV=3
Bra035898	164.17	15.78	uncharacterized protein [Arabidopsis thaliana]
Bra007295	50.39	4.38	Two-component response regulator ARR9 OS=Arabidopsis thaliana GN=ARR9 PE=1 SV=1
Bra024749	70.89	6.45	3-ketoacyl-CoA synthase 6 OS=Arabidopsis thaliana GN=CUT1 PE=1 SV=1
Bra032610	53.43	4.18	Transcription factor HFR1 OS=Arabidopsis thaliana GN=HFR1 PE=1 SV=1
Bra010826	13.7	0.51	SAUR-like auxin-responsive protein [Arabidopsis thaliana]
Bra030635	55.77	4.61	Salt tolerance protein OS=Arabidopsis thaliana GN=STO PE=1 SV=1
Bra036015	22.46	1.26	Transcription activator GLK2 OS=Arabidopsis thaliana GN=GLK2 PE=2 SV=1
CUFF.14055.1	17.38	0.91	Retrovirus-related Pol polyprotein from transposon TNT 1-94 OS=Nicotiana tabacum PE=2 SV=1
CUFF.8437.2	248.45	23.55	-
Bra020541	27.54	2.21	TRAF-like family protein [Arabidopsis thaliana]
Bra022567	19.26	1.27	Peroxidase 66 OS=Arabidopsis thaliana GN=PER66 PE=2 SV=1
Bra023661	9.16	0.07	SAUR-like auxin-responsive protein [Arabidopsis thaliana]
Bra033925	128.76	13.32	Zinc finger protein CONSTANS-LIKE 6 OS=Arabidopsis thaliana GN=COL6 PE=2 SV=2
Bra002286	307.35	33.31	putative galactinol--sucrose galactosyltransferase 6 [Arabidopsis thaliana]
Bra025374	70.49	6.95	NAC domain-containing protein 3 [Arabidopsis thaliana]
Bra010117	8.61	0.09	Probable peptide/nitrate transporter At5g62730 OS=Arabidopsis thaliana GN=At5g62730 PE=2 SV=2
Bra019560	104.27	10.39	Bidirectional sugar transporter SWEET11 OS=Arabidopsis thaliana GN=SWEET11 PE=1 SV=1
Bra025747	123.74	12.75	uncharacterized protein [Arabidopsis thaliana]
Bra004273	7.93	0	Putative caffeoyl-CoA O-methyltransferase At1g67980 OS=Arabidopsis thaliana GN=At1g67980 PE=2 SV=1
Bra015038	21.1	1.54	hydrolase, alpha/beta fold family protein [Arabidopsis thaliana]
Bra035055	17.27	0.94	DNA-directed DNA polymerase [Arabidopsis thaliana]
Bra021189	11.18	0.37	Pollen Ole e 1 allergen and extensin family protein [Arabidopsis thaliana]
Bra026273	95.42	9.7	putative wound-responsive protein [Arabidopsis thaliana]
Bra023883	9.51	0.13	Monothiol glutaredoxin-S10 OS=Arabidopsis thaliana GN=GRXS10 PE=3 SV=1
Bra023874	8.35	0	uncharacterized protein [Arabidopsis thaliana]
Bra013378	1290.66	146.25	Probable carotenoid cleavage dioxygenase 4, chloroplastic OS=Arabidopsis thaliana GN=CCD4 PE=1 SV=1
Bra029914	33.1	2.88	Bidirectional sugar transporter SWEET11 OS=Arabidopsis thaliana GN=SWEET11 PE=1 SV=1
Bra001390	19.7	1.35	RING-H2 finger protein ATL66 OS=Arabidopsis thaliana GN=ATL66 PE=2 SV=1
Bra022805	97.02	9.97	Root phototropism protein 2 OS=Arabidopsis thaliana GN=RPT2 PE=1 SV=2
Bra035917	53.94	5.09	glycine-rich protein [Arabidopsis thaliana]
Bra007704	16.64	0.92	plant invertase/pectin methylesterase inhibitor domain-containing protein [Arabidopsis thaliana]
Bra032891	18.67	1.22	Dof zinc finger protein DOF1.4 OS=Arabidopsis thaliana GN=DOF1.4 PE=2 SV=1
Bra031771	19.89	1.33	Pectinesterase/pectinesterase inhibitor 18 OS=Arabidopsis thaliana GN=PME18 PE=1 SV=3
Bra024675	28.71	2.37	uncharacterized protein [Arabidopsis thaliana]
Bra030238	74.46	7.05	Homeobox-leucine zipper protein ATHB-6 OS=Arabidopsis thaliana GN=ATHB-6 PE=1 SV=1
Bra028166	106.43	10.46	HXXXD-type acyl-transferase-like protein [Arabidopsis thaliana]
Bra016840	121.34	11.86	MLO-like protein 2 OS=Arabidopsis thaliana GN=MLO2 PE=1 SV=1
CUFF.18577.1	7.99	0	-
CUFF.5110.1	7.91	0	-
Bra027185	20.45	1.59	Probable peptide/nitrate transporter At3g16180 OS=Arabidopsis thaliana GN=At3g16180 PE=2 SV=2
Bra005323	12.67	0.65	RHO guanyl-nucleotide exchange factor 14 [Arabidopsis thaliana]
Bra005322	10.45	0.41	RHO guanyl-nucleotide exchange factor 14 [Arabidopsis thaliana]
Bra004712	34.68	3.16	phy rapidly regulated 1 [Arabidopsis thaliana]
Bra020780	383.15	43.41	uncharacterized protein [Arabidopsis thaliana]
Bra020620	216.81	24.74	bZIP transcription factor-like protein [Arabidopsis thaliana]
Bra002514	11.57	0.57	Probable RNA-dependent RNA polymerase 3 OS=Arabidopsis thaliana GN=RDR3 PE=2 SV=2
Bra008663	106.8	12.43	protein trichome birefringence-like 19 [Arabidopsis thaliana]
Bra009559	19.86	1.55	HXXXD-type acyl-transferase-like protein [Arabidopsis thaliana]
Bra033314	9.08	0.21	Germin-like protein subfamily 2 member 2 OS=Arabidopsis thaliana GN=At1g02335 PE=2 SV=1
Bra009738	147.55	17.02	Squalene monooxygenase 1,2 OS=Brassica napus GN=SQP1,2 PE=2 SV=1
Bra025161	8.5	0.1	myb-like transcription factor family protein [Arabidopsis thaliana]
Bra015767	382.91	43.97	RNA-binding (RRM/RBD/RNP motifs) family protein [Arabidopsis thaliana]
Bra035183	615.05	71.03	F-box/kelch-repeat protein At1g80440 OS=Arabidopsis thaliana GN=At1g80440 PE=2 SV=1
Bra003918	29.52	2.75	Peroxidase 12 OS=Arabidopsis thaliana GN=PER12 PE=1 SV=1
Bra011055	26.37	2.29	Flavin-containing monooxygenase YUCCA8 OS=Arabidopsis thaliana GN=YUC8 PE=2 SV=1
Bra006498	84.65	9.29	uncharacterized protein [Arabidopsis thaliana]
Bra006694	18.01	1.31	Transcription factor MYB59 OS=Arabidopsis thaliana GN=MYB59 PE=2 SV=2
Bra006741	29.19	2.51	Homeodomain-like transcriptional regulator [Arabidopsis thaliana]
Bra017489	14.95	0.86	Homeobox-leucine zipper protein HAT2 OS=Arabidopsis thaliana GN=HAT2 PE=2 SV=2
Bra017160	8.01	0.11	fatty acid hydroxylase domain containing CER1-like protein [Arabidopsis thaliana]
Bra039995	59.82	6.44	tetratricopeptide repeat-containing protein [Arabidopsis thaliana]
Bra028214	205.51	24.79	uncharacterized protein [Arabidopsis thaliana]
Bra016791	272.26	31.79	extensin-like protein [Arabidopsis thaliana]
Bra016526	54.13	5.68	Two-component response regulator ARR7 OS=Arabidopsis thaliana GN=ARR7 PE=1 SV=1
Bra010558	135.23	14.87	Transcription factor BEE 2 OS=Arabidopsis thaliana GN=BEE2 PE=2 SV=1
CUFF.11520.1	36.19	3.64	protein rotundifolia like 16 [Arabidopsis thaliana]
CUFF.13562.1	14.75	0.91	-
CUFF.3293.1	7.54	0	-
CUFF.5112.1	7.13	0	-
CUFF.5966.1	8.82	0.13	-
CUFF.5967.1	8.94	0.17	-
CUFF.6624.1	37.25	3.55	RNA-directed DNA polymerase (reverse transcriptase)-related family protein [Arabidopsis thaliana]
CUFF.8722.1	7.1	0	-
Bra032273	41.86	4.72	Zinc finger protein CONSTANS-LIKE 8 OS=Arabidopsis thaliana GN=COL8 PE=2 SV=2
Bra004573	9.05	0.3	uncharacterized protein [Arabidopsis thaliana]
Bra035812	11.07	0.61	cytochrome P450, family 705, subfamily A, polypeptide 22 [Arabidopsis thaliana]
Bra031289	8.22	0.17	uncharacterized protein [Arabidopsis thaliana]
Bra029614	53.43	6.11	Probable pectate lyase 8 OS=Arabidopsis thaliana GN=At3g07010 PE=2 SV=1
Bra039524	35.96	3.67	DNA-3-methyladenine glycosylase I [Arabidopsis thaliana]
Bra009003	16.26	1.33	CBL-interacting serine/threonine-protein kinase 5 OS=Arabidopsis thaliana GN=CIPK5 PE=2 SV=1
Bra009250	99.62	12.24	Ethylene-responsive transcription factor ERF106 OS=Arabidopsis thaliana GN=ERF106 PE=2 SV=1
Bra008712	20.59	1.75	homeobox protein 30 [Arabidopsis thaliana]
Bra003039	15.17	1.15	late embryogenesis abundant hydroxyproline-rich glycoprotein [Arabidopsis thaliana]
Bra003502	23.72	2.27	uncharacterized protein [Arabidopsis thaliana]
Bra039022	86.96	10.69	Zinc finger CCCH domain-containing protein 20 OS=Arabidopsis thaliana GN=At2g19810 PE=2 SV=1
Bra011755	44.58	4.71	cytochrome P450, family 81, subfamily H, polypeptide 1 [Arabidopsis thaliana]
Bra021171	127.23	15.28	Aquaporin TIP2-1 OS=Arabidopsis thaliana GN=TIP2-1 PE=1 SV=2
Bra011603	21.24	2	Glutamate receptor 3.2 OS=Arabidopsis thaliana GN=GLR3.2 PE=1 SV=2
Bra006324	7.47	0.07	basic leucine-zipper 3 [Arabidopsis thaliana]
Bra017744	880.01	114.59	Chaperone protein dnaJ 11, chloroplastic OS=Arabidopsis thaliana GN=ATJ11 PE=1 SV=2
Bra037162	12.75	0.85	allergen V5/Tpx-1-related family protein [Arabidopsis thaliana]
Bra029551	156.1	19.7	Wound-responsive family protein [Arabidopsis thaliana]
Bra037240	1433.63	180.08	histone H1-3 [Arabidopsis thaliana]
Bra031201	35.34	3.78	uncharacterized protein [Arabidopsis thaliana]
Bra017163	29.39	2.91	far-red elongated hypocotyl 1 protein [Arabidopsis thaliana]
Bra016307	138.46	17.28	StaR-like protein domain-containing protein [Arabidopsis thaliana]
Bra010352	15.28	1.07	-
Bra010403	12.61	0.83	E3 ubiquitin-protein ligase RMA3 OS=Arabidopsis thaliana GN=RMA3 PE=1 SV=1
Bra014244	42.62	4.72	BTB/POZ domain-containing protein At1g50280 OS=Arabidopsis thaliana GN=At1g50280 PE=2 SV=1
Bra014177	7.07	0.06	RING-H2 finger protein ATL78 OS=Arabidopsis thaliana GN=ATL78 PE=2 SV=1
Bra013993	102.64	12.91	Chaperone protein dnaJ 20, chloroplastic OS=Arabidopsis thaliana GN=ATJ20 PE=2 SV=2
Bra016399	89.74	10.86	putative phosphatidylinositol-4-phosphate 5-kinase [Arabidopsis thaliana]
CUFF.11939.1	8.61	0.27	uncharacterized protein [Arabidopsis thaliana]
CUFF.14035.1	38.82	4.12	-
CUFF.18429.1	39.48	4.29	uncharacterized protein [Arabidopsis thaliana]
CUFF.19095.1	30.18	3.13	RING-H2 finger protein ATL73 OS=Arabidopsis thaliana GN=ATL73 PE=2 SV=1
CUFF.20161.1	46.4	5.23	duplicated SANT DNA-binding domain-containing protein [Arabidopsis thaliana]
CUFF.6303.1	38.26	3.93	Cysteine-rich receptor-like protein kinase 21 OS=Arabidopsis thaliana GN=CRK21 PE=2 SV=1
CUFF.6791.1	6.45	0	-
CUFF.870.1	30.46	3.16	G-type lectin S-receptor-like serine/threonine-protein kinase SD1-1 OS=Arabidopsis thaliana GN=SD11 PE=1 SV=1
CUFF.871.1	32.97	3.32	G-type lectin S-receptor-like serine/threonine-protein kinase SD1-1 OS=Arabidopsis thaliana GN=SD11 PE=1 SV=1
CUFF.8723.1	6.88	0	-
Bra005136	72.69	9.39	Auxin transporter protein 1 OS=Arabidopsis thaliana GN=AUX1 PE=1 SV=1
Bra027237	33.17	3.94	NAC domain containing protein 2 [Arabidopsis thaliana]
Bra005229	61.45	7.44	UDP-glycosyltransferase 86A1 OS=Arabidopsis thaliana GN=UGT86A1 PE=2 SV=1
Bra027353	34.97	3.88	Subtilase family protein [Arabidopsis thaliana]
Bra007985	114.64	15.32	cleavage stimulating factor 64 [Arabidopsis thaliana]
Bra022617	9.07	0.37	Probable membrane-associated kinase regulator 6 OS=Arabidopsis thaliana GN=MAKR6 PE=2 SV=1
Bra031819	13.89	1.03	Homeobox-leucine zipper protein ATHB-53 OS=Arabidopsis thaliana GN=ATHB-53 PE=2 SV=1
Bra002388	17.89	1.67	Protein FAF-like, chloroplastic OS=Arabidopsis thaliana GN=At5g22090 PE=2 SV=1
Bra009143	102.8	13.35	UDP-glycosyltransferase 76C1 OS=Arabidopsis thaliana GN=UGT76C1 PE=1 SV=1
Bra002061	72.81	9.48	RING-H2 finger protein ATL44 OS=Arabidopsis thaliana GN=ATL44 PE=2 SV=1
Bra002504	28.99	3.18	Dof zinc finger protein DOF5.3 OS=Arabidopsis thaliana GN=DOF5.3 PE=2 SV=1
Bra019742	311.21	41.75	extensin-like protein [Arabidopsis thaliana]
Bra024833	65.66	8.41	indeterminate(ID)-domain 4 protein [Arabidopsis thaliana]
Bra018126	40.58	4.89	Transcription factor TCP14 OS=Arabidopsis thaliana GN=TCP14 PE=1 SV=1
Bra025785	157.88	21.15	uncharacterized protein [Arabidopsis thaliana]
Bra018049	9.78	0.48	uncharacterized protein [Arabidopsis thaliana]
Bra010038	284.23	40.03	Beta-D-xylosidase 1 OS=Arabidopsis thaliana GN=BXL1 PE=1 SV=1
Bra018834	26.77	2.89	Probable disease resistance protein At1g15890 OS=Arabidopsis thaliana GN=At1g15890 PE=2 SV=2
Bra010130	15.29	1.21	uncharacterized protein [Arabidopsis thaliana]
Bra030132	30.38	3.24	uncharacterized protein [Arabidopsis thaliana]
Bra003998	262.87	36.8	NAC domain-containing protein 29 OS=Arabidopsis thaliana GN=NAC029 PE=2 SV=1
Bra021103	32.94	3.71	uncharacterized protein [Arabidopsis thaliana]
Bra013566	40.98	4.81	15.4 kDa class V heat shock protein OS=Arabidopsis thaliana GN=HSP15.4 PE=2 SV=1
Bra037554	24.45	2.47	uncharacterized protein [Arabidopsis thaliana]
Bra023796	135.09	17.93	Meiotic recombination protein DMC1 homolog OS=Glycine max PE=2 SV=1
Bra026361	103.78	14.1	B-box type zinc finger-containing protein [Arabidopsis thaliana]
Bra028951	26.78	2.95	Nucleic acid-binding, OB-fold-like protein [Arabidopsis thaliana]
Bra000251	76.92	9.7	uncharacterized protein [Arabidopsis thaliana]
Bra012513	40.75	4.74	Putative terpenoid synthase 7 OS=Arabidopsis thaliana GN=TPS07 PE=2 SV=2
Bra005997	52.56	6.49	duplicated SANT DNA-binding domain-containing protein [Arabidopsis thaliana]
Bra013095	7.05	0.1	uncharacterized protein [Arabidopsis thaliana]
Bra001034	57.48	7.24	longifolia2 [Arabidopsis thaliana]
Bra005929	82.26	11.07	IQ-domain 24 protein [Arabidopsis thaliana]
Bra005829	41.9	5.03	Histone-lysine N-methyltransferase, H3 lysine-9 specific SUVH1 OS=Arabidopsis thaliana GN=SUVH1 PE=2 SV=1
Bra017853	87.2	11.3	Homeobox-leucine zipper protein HAT22 OS=Arabidopsis thaliana GN=HAT22 PE=1 SV=1
Bra001182	69.26	8.7	uncharacterized protein [Arabidopsis thaliana]
Bra000568	363.88	48.54	Beta-myrcene/(E)-beta-ocimene synthase 1, chloroplastic OS=Arabidopsis thaliana GN=TPS10 PE=2 SV=1
Bra035919	70.75	9.19	Ethylene-responsive transcription factor ERF107 OS=Arabidopsis thaliana GN=ERF107 PE=2 SV=1
Bra027853	10.43	0.56	E3 ubiquitin-protein ligase UPL1 OS=Arabidopsis thaliana GN=UPL1 PE=1 SV=3
Bra037317	371.45	52.38	Nucleic acid-binding, OB-fold-like protein [Arabidopsis thaliana]
Bra016854	39.38	4.82	phy rapidly regulated 1 [Arabidopsis thaliana]
Bra032742	178.59	24.73	Chaperone protein dnaJ 20, chloroplastic OS=Arabidopsis thaliana GN=ATJ20 PE=2 SV=2
Bra032160	8.35	0.35	methyl esterase 4 [Arabidopsis thaliana]
Bra014066	18.23	1.62	uncharacterized protein [Arabidopsis thaliana]
CUFF.13945.1	10.72	0.6	-
CUFF.13972.1	13.32	1.03	-
CUFF.15896.1	14.12	1.11	-
CUFF.16921.1	7.32	0.19	-
CUFF.19814.1	8.49	0.36	leucine-rich repeat protein kinase-like protein [Arabidopsis thaliana]
CUFF.20327.1	25.14	2.55	F-box protein At1g49360 OS=Arabidopsis thaliana GN=At1g49360 PE=2 SV=1
CUFF.3402.1	13.81	1.03	Retrovirus-related Pol polyprotein from transposon TNT 1-94 OS=Nicotiana tabacum PE=2 SV=1
CUFF.9851.2	11.28	0.77	-
Bra027306	54.17	7.18	Probable leucine-rich repeat receptor-like serine/threonine-protein kinase At3g14840 OS=Arabidopsis thaliana GN=LRR-RLK PE=1 SV=1
Bra005554	12.21	1.01	TRAF-like family protein [Arabidopsis thaliana]
Bra033022	2305.94	352.05	photosystem II light harvesting complex protein 2.3 [Arabidopsis thaliana]
Bra023654	9.04	0.49	SAUR-like auxin-responsive protein [Arabidopsis thaliana]
Bra022735	18.1	1.85	zinc finger-related protein [Arabidopsis thaliana]
Bra029235	301.04	44.49	BTB/POZ and TAZ domain-containing protein 1 OS=Arabidopsis thaliana GN=BT1 PE=1 SV=1
Bra009385	24.05	2.83	Transcription factor bHLH143 OS=Arabidopsis thaliana GN=BHLH143 PE=2 SV=1
Bra002788	42.61	5.62	GATA transcription factor 21 OS=Arabidopsis thaliana GN=GATA21 PE=1 SV=2
Bra009087	118.2	16.34	myb family transcription factor [Arabidopsis thaliana]
Bra019666	75.93	10.22	Protein PHYTOCHROME KINASE SUBSTRATE 2 OS=Arabidopsis thaliana GN=PKS2 PE=1 SV=1
Bra024404	21.2	2.36	Transcription factor bHLH93 OS=Arabidopsis thaliana GN=BHLH93 PE=1 SV=1
Bra003902	11.11	0.8	uncharacterized protein [Arabidopsis thaliana]
Bra015765	9.83	0.58	ATP synthase subunit gamma, mitochondrial OS=Arabidopsis thaliana GN=ATPC PE=1 SV=1
Bra003953	14.25	1.36	HXXXD-type acyl-transferase-like protein [Arabidopsis thaliana]
Bra039774	9.73	0.63	Uncharacterized protein At4g06744 OS=Arabidopsis thaliana GN=At4g06744 PE=2 SV=1
Bra011618	8.98	0.54	RING-H2 finger protein ATL45 OS=Arabidopsis thaliana GN=ATL45 PE=2 SV=1
Bra001477	20.75	2.26	S-ribonuclease binding protein [Arabidopsis thaliana]
Bra001697	29.29	3.54	uncharacterized protein [Arabidopsis thaliana]
Bra000301	46.63	6.17	uncharacterized protein [Arabidopsis thaliana]
Bra017771	36.48	4.72	Probable polyol transporter 6 OS=Arabidopsis thaliana GN=PLT6 PE=2 SV=2
Bra029067	138.48	19.3	Glutamate synthase 1 [NADH], chloroplastic OS=Arabidopsis thaliana GN=GLT1 PE=1 SV=2
Bra037823	23.04	2.65	Uncharacterized protein At5g65660 OS=Arabidopsis thaliana GN=At5g65660 PE=1 SV=1
Bra036098	79.27	11.42	indeterminate-domain 2 protein [Arabidopsis thaliana]
Bra037269	79.98	11.28	-
Bra035929	33.04	4.17	myb domain protein 28 [Arabidopsis thaliana]
Bra040974	40.76	5.47	indeterminate(ID)-domain 5 protein [Arabidopsis thaliana]
Bra016908	22.56	2.62	Cytochrome P450 83A1 OS=Arabidopsis thaliana GN=CYP83A1 PE=1 SV=2
Bra034315	203.08	30.38	CBL-interacting serine/threonine-protein kinase 3 OS=Arabidopsis thaliana GN=CIPK3 PE=1 SV=2
Bra016900	29.9	3.69	zinc finger protein 8 [Arabidopsis thaliana]
Bra010404	493.88	72.62	aluminum induced protein with YGL and LRDR motifs [Arabidopsis thaliana]
Bra010602	9.31	0.58	hookless 1 / N-acetyltransferase [Arabidopsis thaliana]
CUFF.18047.1	23.8	2.65	-
CUFF.20127.1	30.38	3.79	F-box protein At1g49360 OS=Arabidopsis thaliana GN=At1g49360 PE=2 SV=1
CUFF.6792.1	6.3	0.06	-
CUFF.7137.1	6.26	0.1	-
CUFF.8477.1	14.67	1.28	Uncharacterized mitochondrial protein AtMg00810 OS=Arabidopsis thaliana GN=AtMg00810 PE=4 SV=1
Bra005469	2176.82	353.7	dormancy/auxin associated protein [Arabidopsis thaliana]
Bra018471	16.47	1.74	cytochrome P450, family 706, subfamily A, polypeptide 6 [Arabidopsis thaliana]
Bra027181	132.1	19.81	Aquaporin TIP2-1 OS=Arabidopsis thaliana GN=TIP2-1 PE=1 SV=2
Bra004678	12.19	1.05	Transcription factor bHLH130 OS=Arabidopsis thaliana GN=BHLH130 PE=1 SV=1
Bra004604	39.32	5.57	VQ motif-containing protein [Arabidopsis thaliana]
Bra004439	10.81	0.88	plant invertase/pectin methylesterase inhibitor domain-containing protein [Arabidopsis thaliana]
Bra008341	76.13	11.04	uncharacterized protein [Arabidopsis thaliana]
Bra020123	136.06	20.58	uncharacterized protein [Arabidopsis thaliana]
Bra020340	58.98	8.89	putative receptor protein kinase [Arabidopsis thaliana]
Bra033989	14.61	1.44	Remorin family protein [Arabidopsis thaliana]
Bra031820	10.42	0.81	C2H2-like zinc finger protein [Arabidopsis thaliana]
Bra029363	64.37	9.63	Serine carboxypeptidase-like 34 OS=Arabidopsis thaliana GN=SCPL34 PE=2 SV=2
Bra018863	23.52	2.85	Probable disease resistance protein At1g15890 OS=Arabidopsis thaliana GN=At1g15890 PE=2 SV=2
Bra010171	31.07	4.27	Protein LOL1 OS=Arabidopsis thaliana GN=LOL1 PE=2 SV=1
Bra025196	16	1.76	Cytochrome P450 71B35 OS=Arabidopsis thaliana GN=CYP71B35 PE=2 SV=1
Bra010116	70.61	10.18	HPP integral membrane domain-containing protein [Arabidopsis thaliana]
Bra014983	36.18	5.06	protein ralf-like 24 [Arabidopsis thaliana]
Bra039646	8.95	0.64	TRAF-like family protein [Arabidopsis thaliana]
Bra026425	13.55	1.31	Probable LRR receptor-like serine/threonine-protein kinase At4g26540 OS=Arabidopsis thaliana GN=At4g26540 PE=1 SV=1
Bra011560	12.76	1.14	SAUR-like auxin-responsive protein 9 [Arabidopsis thaliana]
Bra034141	49.6	6.86	Alpha-L-arabinofuranosidase 1 OS=Arabidopsis thaliana GN=ASD1 PE=1 SV=1
Bra013532	16.69	1.81	F-box protein SKIP27 OS=Arabidopsis thaliana GN=SKIP27 PE=1 SV=2
Bra011563	5.2	0	SAUR-like auxin-responsive protein [Arabidopsis thaliana]
Bra021202	53.16	7.52	Probable protein phosphatase 2C 41 OS=Arabidopsis thaliana GN=At3g16800 PE=2 SV=1
Bra001349	11.34	1.02	Putative BTB/POZ domain-containing protein At3g08660 OS=Arabidopsis thaliana GN=At3g08660 PE=3 SV=1
Bra000276	22.22	2.77	phy rapidly regulated 1 [Arabidopsis thaliana]
Bra000283	61.15	8.9	transcription factor PIF4 [Arabidopsis thaliana]
Bra026775	20.61	2.41	uncharacterized protein [Arabidopsis thaliana]
Bra036542	113	16.8	EIN3-binding F-box protein 2 OS=Arabidopsis thaliana GN=EBF2 PE=1 SV=1
Bra027941	64.45	9.58	putative group II plp decarboxylase [Arabidopsis thaliana]
Bra007530	15.14	1.54	Homeobox-leucine zipper protein HAT3 OS=Arabidopsis thaliana GN=HAT3 PE=2 SV=2
Bra038526	67.68	9.97	Peroxidase 17 OS=Arabidopsis thaliana GN=PER17 PE=2 SV=1
Bra027107	42.46	5.91	Coatomer subunit zeta-1 OS=Arabidopsis thaliana GN=At1g60970 PE=2 SV=1
Bra037124	28.49	3.79	Ethylene-responsive transcription factor ERF010 OS=Arabidopsis thaliana GN=ERF010 PE=2 SV=1
Bra017443	90.38	13.64	DELLA protein RGA2 OS=Brassica campestris GN=RGA2 PE=3 SV=1
Bra025660	175.08	26.75	TLD-domain containing nucleolar protein [Arabidopsis thaliana]
Bra033465	45.56	6.51	Zinc finger CCCH domain-containing protein 46 OS=Arabidopsis thaliana GN=At3g51950 PE=1 SV=1
Bra039262	25.86	3.27	Rho GTPase activating protein with PAK-box/P21-Rho-binding domain [Arabidopsis thaliana]
Bra040478	12.44	1.1	B3 domain-containing transcription factor NGA1 OS=Arabidopsis thaliana GN=NGA1 PE=1 SV=1
Bra010828	7.8	0.4	SAUR-like auxin-responsive protein [Arabidopsis thaliana]
Bra038078	24.19	3.08	CASP-like protein At4g15630 OS=Arabidopsis thaliana GN=At4g15630 PE=1 SV=2
Bra034583	11.04	0.96	Fatty acyl-CoA reductase 3 OS=Arabidopsis thaliana GN=FAR3 PE=2 SV=1
Bra034561	97.94	14.74	Peroxidase 47 OS=Arabidopsis thaliana GN=PER47 PE=2 SV=2
Bra010827	6.95	0.28	SAUR-like auxin-responsive protein [Arabidopsis thaliana]
CUFF.1104.1	7.49	0.38	-
CUFF.11144.1	9.44	0.69	-
CUFF.14308.1	10.78	0.85	-
CUFF.15161.1	7.53	0.34	RNA-directed DNA polymerase (reverse transcriptase)-related protein [Arabidopsis thaliana]
CUFF.18761.1	7.24	0.3	Threonine synthase 1, chloroplastic OS=Arabidopsis thaliana GN=TS1 PE=1 SV=1
CUFF.19815.1	7.24	0.29	leucine-rich repeat protein kinase-like protein [Arabidopsis thaliana]
CUFF.20164.1	21.43	2.48	-
CUFF.7190.2	19.54	2.37	-
CUFF.9463.1	12.42	1.15	RNase H domain-containing protein [Arabidopsis thaliana]
CUFF.9851.1	11.14	0.97	-
Bra032251	16.64	2.02	-
Bra034853	17.2	2.01	duplicated SANT DNA-binding domain-containing protein [Arabidopsis thaliana]
Bra005201	38.52	5.74	Chloroplast-targeted copper chaperone protein [Arabidopsis thaliana]
Bra031833	48.05	7.56	LOB domain-containing protein 37 OS=Arabidopsis thaliana GN=LBD37 PE=2 SV=1
Bra036345	51.79	7.91	Cytochrome P450 71B22 OS=Arabidopsis thaliana GN=CYP71B22 PE=2 SV=1
Bra009007	67.05	10.51	aspartyl protease family protein [Arabidopsis thaliana]
Bra033335	163.75	26.2	RING/FYVE/PHD zinc finger-containing protein [Arabidopsis thaliana]
Bra002139	184.18	30.96	Glutamate dehydrogenase 1 OS=Arabidopsis thaliana GN=GDH1 PE=1 SV=1
Bra009636	25.29	3.52	Auxin transporter-like protein 1 OS=Arabidopsis thaliana GN=LAX1 PE=1 SV=1
Bra025210	591.86	102.44	Aquaporin TIP1-2 OS=Arabidopsis thaliana GN=TIP1-2 PE=1 SV=2
Bra009779	65.41	10.32	-
Bra010082	11.1	1.01	Dof zinc finger protein DOF5.5 OS=Arabidopsis thaliana GN=DOF5.5 PE=1 SV=2
Bra019690	6.81	0.3	Phosphate transporter PHO1 homolog 3 OS=Arabidopsis thaliana GN=PHO1;H3 PE=2 SV=2
Bra018785	9.98	0.83	BURP domain-containing protein [Arabidopsis thaliana]
Bra015650	6.01	0.16	uncharacterized protein [Arabidopsis thaliana]
Bra012022	101.24	16.82	Pollen Ole e 1 allergen and extensin family protein [Arabidopsis thaliana]
Bra003800	39.3	5.68	uncharacterized protein [Arabidopsis thaliana]
Bra036488	14.96	1.74	26S proteasome non-ATPase regulatory subunit 2 1A OS=Arabidopsis thaliana GN=RPN1A PE=1 SV=2
Bra012512	11.09	1.06	RING/U-box domain-containing protein [Arabidopsis thaliana]
Bra015853	12.15	1.23	Isoflavone reductase homolog P3 OS=Arabidopsis thaliana GN=At1g75280 PE=1 SV=1
Bra012492	11.1	1.1	Purple acid phosphatase 4 OS=Arabidopsis thaliana GN=PAP4 PE=2 SV=1
Bra013569	9.03	0.69	DNA binding protein [Arabidopsis thaliana]
Bra011775	5.15	0.03	hookless 1 / N-acetyltransferase [Arabidopsis thaliana]
Bra034245	927.16	156.82	protein kinase family protein [Arabidopsis thaliana]
Bra021219	15.95	1.93	Transcription factor bHLH147 OS=Arabidopsis thaliana GN=BHLH147 PE=1 SV=1
Bra001129	55.73	8.65	Serine/threonine-protein kinase WNK1 OS=Arabidopsis thaliana GN=WNK1 PE=1 SV=1
Bra019134	7.07	0.35	CCT motif family protein [Arabidopsis thaliana]
Bra001634	41.13	6.18	Auxin-responsive protein IAA26 OS=Arabidopsis thaliana GN=IAA26 PE=1 SV=2
Bra029093	67.1	10.56	Abscisic acid receptor PYL8 OS=Arabidopsis thaliana GN=PYL8 PE=1 SV=1
Bra000575	7.21	0.41	growth-regulating factor 1 [Arabidopsis thaliana]
Bra029019	5.61	0.1	uncharacterized protein [Arabidopsis thaliana]
Bra006430	10.79	1.05	SAUR-like auxin-responsive protein [Arabidopsis thaliana]
Bra031171	8.29	0.62	SAUR-like auxin-responsive protein [Arabidopsis thaliana]
Bra006885	65.06	10.41	Zinc finger CCCH domain-containing protein 46 OS=Arabidopsis thaliana GN=At3g51950 PE=1 SV=1
Bra027923	31.48	4.68	-
Bra032909	23.68	3.16	Receptor-like protein kinase HSL1 OS=Arabidopsis thaliana GN=HSL1 PE=2 SV=1
Bra026997	7.33	0.39	rhomboid -like 2 [Arabidopsis thaliana]
Bra007710	18.23	2.19	Nucleic acid-binding, OB-fold-like protein [Arabidopsis thaliana]
Bra027108	30.84	4.34	Fe(2+) transport protein 3, chloroplastic OS=Arabidopsis thaliana GN=IRT3 PE=2 SV=3
Bra032364	60.83	9.26	F-box protein At1g30200 OS=Arabidopsis thaliana GN=At1g30200 PE=2 SV=1
Bra036571	11.99	1.17	Probable membrane-associated kinase regulator 1 OS=Arabidopsis thaliana GN=MAKR1 PE=1 SV=1
Bra021054	20.83	2.77	G2484-1 protein [Arabidopsis thaliana]
Bra030715	33.42	4.99	uncharacterized protein [Arabidopsis thaliana]
Bra014175	5.41	0.11	E3 ubiquitin-protein ligase ATL76 OS=Arabidopsis thaliana GN=ATL76 PE=1 SV=1
Bra010821	14.58	1.67	GDSL esterase/lipase At1g29660 OS=Arabidopsis thaliana GN=At1g29660 PE=2 SV=1
CUFF.17896.1	5.53	0.08	-
CUFF.19960.1	63.19	10.08	-
CUFF.20228.1	8.97	0.65	F-box protein At4g22390 OS=Arabidopsis thaliana GN=At4g22390 PE=2 SV=3
CUFF.3252.1	6.07	0.17	-
CUFF.3448.1	4.86	0	-
CUFF.5074.1	8.2	0.55	-
CUFF.5741.1	10.83	0.99	putative eukaryotic LigT protein [Arabidopsis thaliana]
CUFF.9767.1	6.71	0.31	RNA polymerase II transcription mediator [Arabidopsis thaliana]
Bra018408	4.99	0.08	Laccase-2 OS=Arabidopsis thaliana GN=LAC2 PE=2 SV=1
Bra033864	11.59	1.31	-
Bra018351	8.16	0.62	double Clp-N motif-containing P-loop nucleoside triphosphate hydrolase domain-containing protein [Arabidopsis thaliana]
Bra033973	41.89	6.81	glycine-rich protein [Arabidopsis thaliana]
Bra023688	75.14	12.73	Monothiol glutaredoxin-S2 OS=Arabidopsis thaliana GN=GRXS2 PE=2 SV=1
Bra023515	6.61	0.38	myb domain protein 16 [Arabidopsis thaliana]
Bra038330	11.88	1.33	ACT domain-containing protein [Arabidopsis thaliana]
Bra022144	26.12	3.9	RING-H2 finger protein ATL79 OS=Arabidopsis thaliana GN=ATL79 PE=2 SV=1
Bra008430	1729.55	304.33	Chaperone protein dnaJ 8, chloroplastic OS=Arabidopsis thaliana GN=ATJ8 PE=2 SV=1
Bra002882	9.09	0.84	Winged helix-turn-helix transcription repressor DNA-binding protein [Arabidopsis thaliana]
Bra009346	22.89	3.23	duplicated SANT DNA-binding domain-containing protein [Arabidopsis thaliana]
Bra033411	45.26	7.44	Probable protein phosphatase 2C 1 OS=Arabidopsis thaliana GN=PPC6-6 PE=1 SV=1
Bra002531	7.55	0.56	uncharacterized protein [Arabidopsis thaliana]
Bra017969	34.13	5.45	2-oxoglutarate-Fe(II)-dependent oxygenase domain-containing protein [Arabidopsis thaliana]
Bra026151	18.47	2.45	uncharacterized protein [Arabidopsis thaliana]
Bra009768	40.36	6.55	Two-component response regulator-like APRR5 OS=Arabidopsis thaliana GN=APRR5 PE=1 SV=2
Bra004034	21.83	3.09	3-ketoacyl-CoA synthase 6 OS=Arabidopsis thaliana GN=CUT1 PE=1 SV=1
Bra012359	28.7	4.3	Probable sulfate transporter 3.3 OS=Arabidopsis thaliana GN=SULTR3;3 PE=2 SV=2
Bra014874	87.71	14.86	uncharacterized protein [Arabidopsis thaliana]
Bra004148	7.56	0.56	Zinc finger protein 4 OS=Arabidopsis thaliana GN=ZFP4 PE=2 SV=2
Bra016094	12.48	1.39	uncharacterized protein [Arabidopsis thaliana]
Bra012162	14.57	1.73	uncharacterized protein [Arabidopsis thaliana]
Bra021510	47.15	7.59	protein indeterminate(ID)-domain 11 [Arabidopsis thaliana]
Bra040373	93.55	16	uncharacterized protein [Arabidopsis thaliana]
Bra011554	113.37	19.48	Arginine decarboxylase 2 OS=Arabidopsis thaliana GN=SPE2 PE=2 SV=1
Bra013955	58.51	9.49	uncharacterized protein [Arabidopsis thaliana]
Bra036929	6.95	0.4	tracheary element differentiation-related 6 protein [Arabidopsis thaliana]
Bra022934	14.9	1.92	auxin-responsive protein IAA13 [Arabidopsis thaliana]
Bra024213	55.03	9.02	E3 ubiquitin-protein ligase RMA2 OS=Arabidopsis thaliana GN=RMA2 PE=1 SV=1
Bra005738	236.05	42.34	uncharacterized protein [Arabidopsis thaliana]
Bra000256	26.37	3.84	basic helix-loop-helix domain-containing protein [Arabidopsis thaliana]
Bra027854	6.65	0.37	-
Bra036216	239.2	41.52	uncharacterized protein [Arabidopsis thaliana]
Bra007430	210.35	37.7	transcription factor PIF5 [Arabidopsis thaliana]
Bra027852	6.99	0.42	-
Bra032894	970.57	171	dormancy-associated protein-like 1 [Arabidopsis thaliana]
Bra007525	26.64	3.88	Putative endonuclease or glycosyl hydrolase [Arabidopsis thaliana]
Bra037247	34.44	5.27	DNAJ heat shock N-terminal domain-containing protein [Arabidopsis thaliana]
Bra007091	7.36	0.51	Probable glutamate carboxypeptidase 2 OS=Arabidopsis thaliana GN=AMP1 PE=1 SV=3
Bra014649	20.2	2.79	Two-component response regulator ARR9 OS=Arabidopsis thaliana GN=ARR9 PE=1 SV=1
Bra016926	305.82	52.99	Calcium-transporting ATPase 4, plasma membrane-type OS=Arabidopsis thaliana GN=ACA4 PE=1 SV=1
Bra039993	6.1	0.31	C2H2-type zinc finger protein [Arabidopsis thaliana]
Bra035681	15.73	2	Chloroplast-targeted copper chaperone protein [Arabidopsis thaliana]
Bra010345	8.41	0.68	-
Bra016732	84.75	14.8	uncharacterized protein [Arabidopsis thaliana]
Bra010858	30	4.53	GDSL esterase/lipase At1g28640 OS=Arabidopsis thaliana GN=At1g28640 PE=2 SV=1
Bra010975	16.31	2.11	Zinc finger protein 7 OS=Arabidopsis thaliana GN=ZFP7 PE=2 SV=1
CUFF.12120.1	15.92	2.01	ER lumen protein retaining receptor family protein [Arabidopsis thaliana]
CUFF.16567.1	21.32	3.06	-
CUFF.16602.1	20.17	2.91	-
CUFF.7768.4	8.81	0.79	-
CUFF.8499.1	20.8	2.86	-
Bra032231	10.88	1.26	Lysine histidine transporter-like 8 OS=Arabidopsis thaliana GN=AATL1 PE=1 SV=1
Bra004467	26.93	4.18	Long chain acyl-CoA synthetase 1 OS=Arabidopsis thaliana GN=LACS1 PE=2 SV=1
Bra030452	12.99	1.59	-
Bra022440	6.23	0.37	Probable beta-D-xylosidase 5 OS=Arabidopsis thaliana GN=BXL5 PE=2 SV=2
Bra005118	52.25	9.18	40S ribosomal protein S4-1 OS=Arabidopsis thaliana GN=RPS4A PE=2 SV=1
Bra027284	48.42	8.55	Transcription factor TCP4 OS=Arabidopsis thaliana GN=TCP4 PE=2 SV=1
Bra023344	45.44	7.82	K(+) efflux antiporter 6 OS=Arabidopsis thaliana GN=KEA6 PE=2 SV=1
Bra020729	7.58	0.61	kinesin family member 4/7/21/27 [Arabidopsis thaliana]
Bra039750	15.75	2.22	Zinc finger protein 4 OS=Arabidopsis thaliana GN=ZFP4 PE=2 SV=2
Bra032008	4.72	0.06	V-type H+-transporting ATPase subunit I [Arabidopsis thaliana]
Bra007924	30.87	5.11	Tryptophan aminotransferase 1 OS=Arabidopsis thaliana GN=TAA1 PE=1 SV=1
Bra031902	158.89	29.24	Root meristem growth factor 9 OS=Arabidopsis thaliana GN=RGF9 PE=2 SV=1
Bra028690	4.89	0.14	Ethylene-responsive transcription factor ERF106 OS=Arabidopsis thaliana GN=ERF106 PE=2 SV=1
Bra008201	25.19	3.87	protein walls are thin 1 [Arabidopsis thaliana]
Bra022699	5.39	0.2	uncharacterized protein [Arabidopsis thaliana]
Bra009386	9.23	0.94	conserved peptide upstream open reading frame 43 [Arabidopsis thaliana]
Bra002855	13.98	1.8	leucine-rich receptor-like protein kinase [Arabidopsis thaliana]
Bra038614	36.64	6.16	Probable pectate lyase 22 OS=Arabidopsis thaliana GN=At5g63180 PE=2 SV=1
Bra024408	8.31	0.79	C3H4 type zinc finger protein [Arabidopsis thaliana]
Bra018781	4.5	0.06	RING-H2 finger protein ATL78 OS=Arabidopsis thaliana GN=ATL78 PE=2 SV=1
Bra025140	112.41	20.88	phosphoinositide 4-kinase gamma 7 [Arabidopsis thaliana]
Bra010132	13.23	1.66	Two-component response regulator ARR6 OS=Arabidopsis thaliana GN=ARR6 PE=1 SV=2
Bra010015	46.52	8.16	uncharacterized protein [Arabidopsis thaliana]
Bra003938	48.45	8.19	Auxin efflux carrier component 3 OS=Arabidopsis thaliana GN=PIN3 PE=1 SV=1
Bra015861	26.43	4.17	uncharacterized protein [Arabidopsis thaliana]
Bra035117	7.26	0.56	uncharacterized protein [Arabidopsis thaliana]
Bra004392	20.45	3.15	Expansin-A1 OS=Arabidopsis thaliana GN=EXPA1 PE=2 SV=1
Bra039631	80.18	14.32	basic leucine-zipper 2 [Arabidopsis thaliana]
Bra037629	5.5	0.22	Putative membrane lipoprotein [Arabidopsis thaliana]
Bra013091	1547.01	289.8	maternal effect embryo arrest 14 protein [Arabidopsis thaliana]
Bra000479	66.68	11.6	uncharacterized protein [Arabidopsis thaliana]
Bra039206	83	15.19	acetone-cyanohydrin lyase [Arabidopsis thaliana]
Bra037414	35.74	6.01	Transcription factor bHLH57 OS=Arabidopsis thaliana GN=BHLH57 PE=2 SV=1
Bra037338	19.99	2.93	Probable glycerol-3-phosphate acyltransferase 8 OS=Arabidopsis thaliana GN=GPAT8 PE=2 SV=1
Bra039070	4315.47	836.81	photosystem II light harvesting complex protein 2.3 [Arabidopsis thaliana]
Bra014773	12.03	1.47	ABC transporter G family member 19 OS=Arabidopsis thaliana GN=ABCG19 PE=1 SV=1
Bra021645	24.81	4.02	RNA-binding (RRM/RBD/RNP motifs) family protein [Arabidopsis thaliana]
Bra034377	53.72	9.64	Serine carboxypeptidase-like 51 OS=Arabidopsis thaliana GN=SCPL51 PE=2 SV=2
Bra040437	9.01	0.89	uncharacterized protein [Arabidopsis thaliana]
Bra016327	6.46	0.4	RING-H2 finger protein ATL47 OS=Arabidopsis thaliana GN=ATL47 PE=2 SV=1
Bra030866	109.88	20.48	uncharacterized protein [Arabidopsis thaliana]
Bra016649	17.23	2.51	uncharacterized protein [Arabidopsis thaliana]
Bra010971	11.67	1.37	uncharacterized protein [Arabidopsis thaliana]
CUFF.1009.1	83.84	15.39	uncharacterized protein [Arabidopsis thaliana]
CUFF.1361.1	9.74	1.04	protein rotundifolia like 13 [Arabidopsis thaliana]
CUFF.14340.1	4.69	0.1	-
CUFF.14558.1	4.55	0.07	DNAse I-like superfamily protein [Arabidopsis thaliana]
CUFF.15563.1	7.54	0.63	-
CUFF.18060.1	5.69	0.29	-
CUFF.19948.1	26.98	4.41	Retrovirus-related Pol polyprotein from transposon 17.6 OS=Drosophila melanogaster GN=pol PE=4 SV=1
CUFF.20158.1	8.96	0.94	transcription factor PIF1 [Arabidopsis thaliana]
CUFF.20277.1	7.5	0.6	uncharacterized protein [Arabidopsis thaliana]
CUFF.3848.1	12.47	1.58	-
CUFF.6714.1	88.69	15.81	formamidase [Arabidopsis thaliana]
CUFF.7290.1	30.5	5.03	-
CUFF.9852.1	8.77	0.82	-
Bra004515	9.19	1	SAUR-like auxin-responsive protein [Arabidopsis thaliana]
Bra005022	20.88	3.48	protein rotundifolia like 8 [Arabidopsis thaliana]
Bra034767	8.25	0.82	Transcription factor TGA6 OS=Arabidopsis thaliana GN=TGA6 PE=1 SV=2
Bra032258	14.55	2.09	high mobility group A5 [Arabidopsis thaliana]
Bra020461	16.23	2.38	Protein CHLOROPLAST IMPORT APPARATUS 2 OS=Arabidopsis thaliana GN=CIA2 PE=2 SV=1
Bra026554	12.6	1.7	Probable WRKY transcription factor 3 OS=Arabidopsis thaliana GN=WRKY3 PE=2 SV=1
Bra020269	4.73	0.15	Laccase-17 OS=Arabidopsis thaliana GN=LAC17 PE=2 SV=1
Bra008449	37.91	6.78	Probable receptor-like protein kinase At1g80640 OS=Arabidopsis thaliana GN=At1g80640 PE=2 SV=1
Bra029311	15.95	2.33	myb domain protein 28 [Arabidopsis thaliana]
Bra015297	11.32	1.49	Auxin-responsive protein IAA3 OS=Arabidopsis thaliana GN=IAA3 PE=1 SV=1
Bra002660	156.01	30.09	lactate/malate dehydrogenase family protein [Arabidopsis thaliana]
Bra002224	15.49	2.34	esterase/lipase/thioesterase family protein [Arabidopsis thaliana]
Bra038588	11.46	1.43	putative plastid-lipid-associated protein 8 [Arabidopsis thaliana]
Bra024834	42.64	7.57	indeterminate(ID)-domain 5 protein [Arabidopsis thaliana]
Bra017930	19.65	3.2	Uncharacterized protein At1g21580 OS=Arabidopsis thaliana GN=At1g21580 PE=1 SV=1
Bra025358	5.27	0.28	basic helix-loop-helix (bHLH) DNA-binding family protein [Arabidopsis thaliana]
Bra009987	484.85	95.66	cytidine/deoxycytidylate deaminase-like protein [Arabidopsis thaliana]
Bra024875	63.17	12.07	DELLA protein RGA1 OS=Brassica campestris GN=RGA1 PE=1 SV=1
Bra024413	53.55	9.68	Leucine-rich repeat receptor-like serine/threonine-protein kinase BAM1 OS=Arabidopsis thaliana GN=BAM1 PE=1 SV=1
Bra003222	103.18	19.59	Alpha/beta hydrolase related protein [Arabidopsis thaliana]
Bra003463	21.23	3.38	Abscisic acid receptor PYL7 OS=Arabidopsis thaliana GN=PYL7 PE=1 SV=1
Bra015824	25.19	4.14	C2H2-like zinc finger protein [Arabidopsis thaliana]
Bra015885	7.44	0.66	Two-component response regulator ARR15 OS=Arabidopsis thaliana GN=ARR15 PE=1 SV=1
Bra011608	11.36	1.45	Xylem cysteine proteinase 1 OS=Arabidopsis thaliana GN=XCP1 PE=1 SV=1
Bra034099	18.58	2.9	SRPBCC ligand-binding domain-containing protein [Arabidopsis thaliana]
Bra021167	22.59	3.67	thioredoxin family protein [Arabidopsis thaliana]
Bra011833	8.16	0.84	Ethylene-responsive transcription factor ERF060 OS=Arabidopsis thaliana GN=ERF060 PE=2 SV=1
Bra026255	9.04	0.97	Homeobox-leucine zipper protein HAT1 OS=Arabidopsis thaliana GN=HAT1 PE=2 SV=1
Bra011190	16.4	2.4	sequence-specific DNA binding transcription factor [Arabidopsis thaliana]
Bra026311	15.59	2.28	Oligopeptide transporter 6 OS=Arabidopsis thaliana GN=OPT6 PE=2 SV=1
Bra040619	8.6	0.95	nodulin MtN21 /EamA-like protein [Arabidopsis thaliana]
Bra034973	21.36	3.57	-
Bra035331	20.08	3.23	BRI1 kinase inhibitor 1 OS=Arabidopsis thaliana GN=BKI1 PE=1 SV=1
Bra001600	214.38	42	uncharacterized protein [Arabidopsis thaliana]
Bra006312	12.59	1.67	F-box protein At4g22390 OS=Arabidopsis thaliana GN=At4g22390 PE=2 SV=3
Bra000992	13.55	1.93	uncharacterized protein [Arabidopsis thaliana]
Bra012575	7.32	0.65	ovate family protein 5 [Arabidopsis thaliana]
Bra001743	10.38	1.26	uncharacterized protein [Arabidopsis thaliana]
Bra001449	66.42	12.25	uncharacterized protein [Arabidopsis thaliana]
Bra037048	5.02	0.22	-
Bra000552	11.52	1.48	uncharacterized protein [Arabidopsis thaliana]
Bra023115	4.18	0.04	Probable membrane-associated kinase regulator 3 OS=Arabidopsis thaliana GN=MAKR3 PE=2 SV=1
Bra012735	21.83	3.52	Transcription factor bHLH147 OS=Arabidopsis thaliana GN=BHLH147 PE=1 SV=1
Bra029537	49.94	9.41	allantoinase [Arabidopsis thaliana]
Bra037889	89.05	16.89	uncharacterized protein [Arabidopsis thaliana]
Bra037113	12.03	1.59	Subtilisin-like protease OS=Arabidopsis thaliana GN=ARA12 PE=1 SV=1
Bra032887	39.36	7.19	Telomerase activating protein Est1 [Arabidopsis thaliana]
Bra027476	25.79	4.39	Probable LRR receptor-like serine/threonine-protein kinase At1g56130 OS=Arabidopsis thaliana GN=At1g56130 PE=1 SV=2
Bra031769	278.04	54	Thioredoxin-like protein CXXS1 OS=Arabidopsis thaliana GN=CXXS1 PE=2 SV=2
Bra040495	9.51	1.12	putative leucine-rich repeat transmembrane protein kinase [Arabidopsis thaliana]
Bra014637	7.41	0.65	Glucan endo-1,3-beta-glucosidase OS=Brassica campestris GN=BGL PE=1 SV=1
Bra016991	41.22	7.47	uncharacterized protein [Arabidopsis thaliana]
Bra014603	35.6	6.4	transcription factor bHLH60 [Arabidopsis thaliana]
Bra010263	87.23	16.51	CBL-interacting serine/threonine-protein kinase 6 OS=Arabidopsis thaliana GN=CIPK6 PE=1 SV=1
Bra010867	25.5	4.32	Receptor-like protein kinase HSL1 OS=Arabidopsis thaliana GN=HSL1 PE=2 SV=1
Bra034640	4.78	0.16	uncharacterized protein [Arabidopsis thaliana]
Bra035494	132.42	25.07	PLATZ transcription factor domain-containing protein [Arabidopsis thaliana]
Bra016459	2803.85	550.72	Catalase-3 OS=Arabidopsis thaliana GN=CAT3 PE=1 SV=3
Bra016437	7.49	0.7	uncharacterized protein [Arabidopsis thaliana]
CUFF.12257.1	4.64	0.12	Uncharacterized mitochondrial protein AtMg00310 OS=Arabidopsis thaliana GN=AtMg00310 PE=4 SV=1
CUFF.13947.1	13.77	1.92	Ribonuclease H-like protein [Arabidopsis thaliana]
CUFF.16401.1	7.9	0.78	-
CUFF.16566.1	17.43	2.6	-
CUFF.16858.1	11.05	1.37	-
CUFF.17849.1	11.18	1.47	RNA-directed DNA polymerase (reverse transcriptase)-related family protein [Arabidopsis thaliana]
CUFF.1836.1	6.32	0.49	-
CUFF.1890.1	11.94	1.61	receptor like protein 43 [Arabidopsis thaliana]
CUFF.19961.1	59.29	10.76	-
CUFF.20229.1	18.24	2.93	E3 ubiquitin-protein ligase UPL2 OS=Arabidopsis thaliana GN=UPL2 PE=1 SV=3
CUFF.20251.1	22.47	3.68	-
CUFF.20263.1	5.67	0.36	leucine-rich repeat protein kinase-like protein [Arabidopsis thaliana]
CUFF.3283.1	14.08	1.98	-
CUFF.7503.1	21.46	3.57	-
CUFF.8877.1	11.59	1.46	peptide-O-fucosyltransferase [Arabidopsis thaliana]
CUFF.9435.1	7.22	0.63	serine/threonine-protein kinase Nek7 [Arabidopsis thaliana]
Bra035741	62.4	12.32	leucine-rich repeat-containing protein [Arabidopsis thaliana]
Bra022219	103.05	20.8	CBL-interacting serine/threonine-protein kinase 1 OS=Arabidopsis thaliana GN=CIPK1 PE=1 SV=2
Bra022228	6.87	0.64	leucine-rich repeat-containing protein [Arabidopsis thaliana]
Bra004740	25.95	4.68	ILI1 binding bHLH 1 protein [Arabidopsis thaliana]
Bra005030	9.85	1.29	Putative membrane lipoprotein [Arabidopsis thaliana]
Bra032265	5.68	0.4	bifunctional inhibitor/lipid-transfer protein/seed storage 2S albumin-like protein [Arabidopsis thaliana]
Bra031352	11.25	1.52	putative phosphatidylinositol-4-phosphate 5-kinase [Arabidopsis thaliana]
Bra004514	49.52	9.55	Rho GTPase activating protein with PAK-box/P21-Rho-binding domain [Arabidopsis thaliana]
Bra005370	71.55	14.5	Potassium transporter 11 OS=Arabidopsis thaliana GN=POT11 PE=1 SV=1
Bra020077	7.2	0.72	uncharacterized protein [Arabidopsis thaliana]
Bra033146	12.13	1.8	Probable cysteine proteinase At4g11320 OS=Arabidopsis thaliana GN=At4g11320 PE=2 SV=1
Bra029366	9.36	1.17	Transcription factor TCP7 OS=Arabidopsis thaliana GN=TCP7 PE=2 SV=1
Bra020138	47.03	9.11	uncharacterized protein [Arabidopsis thaliana]
Bra002402	11.7	1.67	uncharacterized protein [Arabidopsis thaliana]
Bra009516	13.37	2.04	PAN domain-containing protein At5g03700 OS=Arabidopsis thaliana GN=At5g03700 PE=1 SV=1
Bra002127	6.97	0.66	SAUR-like auxin-responsive protein [Arabidopsis thaliana]
Bra015428	6.14	0.48	Type I inositol-1,4,5-trisphosphate 5-phosphatase CVP2 OS=Arabidopsis thaliana GN=CVP2 PE=1 SV=2
Bra009459	156.61	31.64	S-adenosyl-L-methionine-dependent methyltransferase-like protein [Arabidopsis thaliana]
Bra018952	42	7.84	Probable peptide transporter At1g52190 OS=Arabidopsis thaliana GN=At1g52190 PE=1 SV=1
Bra009886	8.6	1.03	Mitochondrial substrate carrier family protein [Arabidopsis thaliana]
Bra026182	22.01	3.86	Nudix hydrolase 18, mitochondrial OS=Arabidopsis thaliana GN=NUDT18 PE=2 SV=1
Bra010139	6.68	0.61	nodulin MtN21 /EamA-like transporter family protein [Arabidopsis thaliana]
Bra018040	7.75	0.84	HXXXD-type acyl-transferase-like protein [Arabidopsis thaliana]
Bra025192	57.58	11.55	Cytochrome P450 71B22 OS=Arabidopsis thaliana GN=CYP71B22 PE=2 SV=1
Bra019688	11.07	1.51	Phosphate transporter PHO1 homolog 3 OS=Arabidopsis thaliana GN=PHO1;H3 PE=2 SV=2
Bra025270	38.06	7.2	uncharacterized protein [Arabidopsis thaliana]
Bra003874	80.06	16.38	Germin-like protein 1 OS=Brassica napus GN=GER1 PE=2 SV=1
Bra012047	14.97	2.41	Ran BP2/NZF zinc finger-like protein [Arabidopsis thaliana]
Bra011508	30.42	5.67	Receptor protein kinase-like protein At4g34220 OS=Arabidopsis thaliana GN=At4g34220 PE=2 SV=1
Bra021501	47.46	9.08	protein kinase protein with adenine nucleotide alpha hydrolases-like domain-containing protein [Arabidopsis thaliana]
Bra033504	4.92	0.27	Monothiol glutaredoxin-S4 OS=Arabidopsis thaliana GN=GRXS4 PE=3 SV=1
Bra040094	145.64	29.74	Homeobox-leucine zipper protein HAT4 OS=Arabidopsis thaliana GN=HAT4 PE=1 SV=1
Bra026323	9.89	1.24	uncharacterized protein [Arabidopsis thaliana]
Bra006291	117.99	24.07	gibberellin-regulated protein 4 [Arabidopsis thaliana]
Bra013090	8.39	0.94	CSL zinc finger domain-containing protein [Arabidopsis thaliana]
Bra019082	18.52	3.08	GDP-L-galactose phosphorylase 1 OS=Arabidopsis thaliana GN=VTC2 PE=1 SV=1
Bra023956	18.26	2.98	uncharacterized protein [Arabidopsis thaliana]
Bra024163	8.7	1.05	uncharacterized protein [Arabidopsis thaliana]
Bra000377	2900.94	597.51	protease inhibitor/seed storage/lipid transfer protein (LTP) family protein [Arabidopsis thaliana]
Bra007542	14.42	2.25	GATA transcription factor 4 OS=Arabidopsis thaliana GN=GATA4 PE=2 SV=1
Bra017523	6.75	0.6	Transcription factor bHLH28 OS=Arabidopsis thaliana GN=BHLH28 PE=2 SV=1
Bra027794	6.59	0.63	uncharacterized protein [Arabidopsis thaliana]
Bra027537	35.49	6.73	Zinc finger CCCH domain-containing protein 61 OS=Arabidopsis thaliana GN=At5g44260 PE=2 SV=1
Bra027894	3.84	0	-
Bra031031	132.07	27.58	2-isopropylmalate synthase 1, chloroplastic OS=Arabidopsis thaliana GN=IPMS1 PE=1 SV=2
Bra026871	9.83	1.24	uncharacterized protein [Arabidopsis thaliana]
Bra007689	30.25	5.66	uncharacterized protein [Arabidopsis thaliana]
Bra007613	9.89	1.24	RING-H2 finger protein ATL68 OS=Arabidopsis thaliana GN=ATL68 PE=2 SV=1
Bra017432	6.43	0.53	C2H2-like zinc finger protein [Arabidopsis thaliana]
Bra034367	10.07	1.33	uncharacterized protein [Arabidopsis thaliana]
Bra021653	203.57	42.79	BTB/POZ domain-containing protein At2g30600 OS=Arabidopsis thaliana GN=At2g30600/At2g30610 PE=2 SV=1
Bra017215	39.57	7.69	heavy-metal-associated domain-containing protein [Arabidopsis thaliana]
Bra033464	29.31	5.25	basic leucine zipper 24 [Arabidopsis thaliana]
Bra010669	16.26	2.54	uncharacterized protein [Arabidopsis thaliana]
Bra010584	21.02	3.54	uncharacterized protein [Arabidopsis thaliana]
Bra016358	20.38	3.54	armadillo/beta-catenin-like repeat-containing protein [Arabidopsis thaliana]
Bra014208	181.89	37.23	leucine-rich repeat-containing protein [Arabidopsis thaliana]
CUFF.10740.1	3.83	0	vacuolar protein-sorting-associated protein 4 [Arabidopsis thaliana]
CUFF.16221.1	15.23	2.35	Ribonuclease H-like protein [Arabidopsis thaliana]
CUFF.1627.1	74.33	14.94	60S ribosomal protein L37-2 OS=Arabidopsis thaliana GN=RPL37B PE=2 SV=2
CUFF.16706.1	7.65	0.83	BTB/POZ domain-containing protein At3g50780 OS=Arabidopsis thaliana GN=At3g50780 PE=2 SV=1
CUFF.17849.2	11.71	1.71	RNA-directed DNA polymerase (reverse transcriptase)-related family protein [Arabidopsis thaliana]
CUFF.19346.1	41.28	7.88	uncharacterized protein [Arabidopsis thaliana]
CUFF.20005.1	13.98	2.12	transcription factor PIF1 [Arabidopsis thaliana]
CUFF.20194.1	33.26	6.31	F-box protein At1g49360 OS=Arabidopsis thaliana GN=At1g49360 PE=2 SV=1
CUFF.7504.1	24.01	4.13	-
CUFF.7673.1	8.72	1.07	uncharacterized protein [Arabidopsis thaliana]
Bra029612	13.9	2.25	RNA recognition motif-containing protein [Arabidopsis thaliana]
Bra005206	19.68	3.54	RabGAP/TBC domain-containing protein [Arabidopsis thaliana]
Bra039406	19.63	3.46	octicosapeptide/Phox/Be.1 domain-containing protein [Arabidopsis thaliana]
Bra027302	11.51	1.74	Probable leucine-rich repeat receptor-like serine/threonine-protein kinase At3g14840 OS=Arabidopsis thaliana GN=LRR-RLK PE=1 SV=1
Bra005596	14.44	2.42	Ent-kaurenoic acid oxidase 2 OS=Arabidopsis thaliana GN=KAO2 PE=2 SV=2
Bra034440	71.77	14.76	phosphorylcholine cytidylyltransferase [Arabidopsis thaliana]
Bra005140	4.43	0.2	Laccase-4 OS=Arabidopsis thaliana GN=IRX12 PE=2 SV=2
Bra040962	255.13	56.6	maternal effect embryo arrest 9 protein [Arabidopsis thaliana]
Bra007957	4.88	0.27	myb proto-oncogene protein [Arabidopsis thaliana]
Bra039754	11.86	1.82	uncharacterized protein [Arabidopsis thaliana]
Bra028443	8.78	1.19	basic helix-loop-helix (bHLH) DNA-binding family protein [Arabidopsis thaliana]
Bra008051	10.51	1.49	Threonine synthase 2, chloroplastic OS=Arabidopsis thaliana GN=TS2 PE=1 SV=1
Bra020800	31.38	6.18	Pectin lyase-like protein [Arabidopsis thaliana]
Bra026669	17.75	3.21	Auxin efflux carrier component 4 OS=Arabidopsis thaliana GN=PIN4 PE=1 SV=1
Bra035633	12.09	1.89	GATA transcription factor 21 OS=Arabidopsis thaliana GN=GATA21 PE=1 SV=2
Bra020052	7.67	0.9	Probable sulfate transporter 3.5 OS=Arabidopsis thaliana GN=SULTR3;5 PE=2 SV=1
Bra008354	17.04	2.98	UDP-glycosyltransferase 85A4 OS=Arabidopsis thaliana GN=UGT85A4 PE=2 SV=1
Bra007945	17.64	3.19	MLP-like protein 28 [Arabidopsis thaliana]
Bra002126	5.98	0.56	SAUR-like auxin-responsive protein [Arabidopsis thaliana]
Bra015380	169.75	36.19	1-aminocyclopropane-1-carboxylate oxidase 4 OS=Arabidopsis thaliana GN=ACO4 PE=2 SV=2
Bra009569	5.23	0.34	Probable protein phosphatase 2C 67 OS=Arabidopsis thaliana GN=At5g02760 PE=2 SV=1
Bra002440	4.35	0.19	uncharacterized protein [Arabidopsis thaliana]
Bra002131	9.07	1.23	SAUR-like auxin-responsive protein [Arabidopsis thaliana]
Bra033640	23.02	4.35	metalloendopeptidase [Arabidopsis thaliana]
Bra018645	32.25	6.25	uncharacterized protein [Arabidopsis thaliana]
Bra037521	14.85	2.42	uncharacterized protein [Arabidopsis thaliana]
Bra024934	179.04	39.43	Tonoplast dicarboxylate transporter OS=Arabidopsis thaliana GN=TDT PE=2 SV=2
Bra035156	19.7	3.6	Aquaporin NIP6-1 OS=Arabidopsis thaliana GN=NIP6-1 PE=1 SV=1
Bra003658	6.39	0.66	uncharacterized protein [Arabidopsis thaliana]
Bra035134	4.9	0.28	Wall-associated receptor kinase-like 22 OS=Arabidopsis thaliana GN=WAKL22 PE=2 SV=1
Bra004347	15.85	2.68	WPP domain-interacting tail-anchored protein 2 [Arabidopsis thaliana]
Bra016173	23.92	4.38	Auxin efflux carrier component 3 OS=Arabidopsis thaliana GN=PIN3 PE=1 SV=1
Bra023867	7.42	0.87	mate efflux domain-containing protein [Arabidopsis thaliana]
Bra013776	36.24	7.28	F-box protein GID2 OS=Arabidopsis thaliana GN=GID2 PE=1 SV=1
Bra034173	6.5	0.68	duplicated SANT DNA-binding domain-containing protein [Arabidopsis thaliana]
Bra011834	5.97	0.56	-
Bra021288	87.42	18.68	high mobility group A5 [Arabidopsis thaliana]
Bra005793	17.63	3.13	Peroxisomal (S)-2-hydroxy-acid oxidase GLO1 OS=Arabidopsis thaliana GN=GLO1 PE=1 SV=1
Bra001345	142.2	30.22	Non-specific lipid-transfer protein 6 OS=Arabidopsis thaliana GN=LTP6 PE=1 SV=1
Bra001348	20.29	3.7	uncharacterized protein [Arabidopsis thaliana]
Bra013026	106.14	22.18	DNAJ heat shock N-terminal domain-containing protein [Arabidopsis thaliana]
Bra006431	3.56	0	SAUR-like auxin-responsive protein [Arabidopsis thaliana]
Bra000434	10.4	1.52	B3 domain-containing transcription factor NGA1 OS=Arabidopsis thaliana GN=NGA1 PE=1 SV=1
Bra000807	15.16	2.52	Homeobox-leucine zipper protein PROTODERMAL FACTOR 2 OS=Arabidopsis thaliana GN=PDF2 PE=2 SV=1
Bra000593	24.69	4.6	Predicted AT-hook DNA-binding family protein [Arabidopsis thaliana]
Bra006139	10.12	1.42	uncharacterized protein [Arabidopsis thaliana]
Bra006467	53.65	11.28	Monothiol glutaredoxin-S2 OS=Arabidopsis thaliana GN=GRXS2 PE=2 SV=1
Bra001948	6.43	0.6	heavy metal transport/detoxification domain-containing protein [Arabidopsis thaliana]
Bra028968	169.54	36.3	uncharacterized protein [Arabidopsis thaliana]
Bra028950	25.69	4.82	RING/U-box domain-containing protein [Arabidopsis thaliana]
Bra031136	155.03	33.35	uncharacterized protein [Arabidopsis thaliana]
Bra036247	24.73	4.55	uncharacterized protein [Arabidopsis thaliana]
Bra037115	18.77	3.29	Subtilisin-like protease OS=Arabidopsis thaliana GN=ARA12 PE=1 SV=1
Bra032804	12.04	1.89	RING/U-box domain-containing protein [Arabidopsis thaliana]
Bra007736	5.01	0.31	uncharacterized protein [Arabidopsis thaliana]
Bra037398	9.72	1.38	Cysteine-rich receptor-like protein kinase 41 OS=Arabidopsis thaliana GN=CRK41 PE=2 SV=2
Bra007394	30.19	5.99	Uncharacterized protein At3g58460 OS=Arabidopsis thaliana GN=At3g58460 PE=1 SV=2
Bra027039	148.99	31.74	bifunctional inhibitor/lipid-transfer protein/seed storage 2S albumin-like protein [Arabidopsis thaliana]
Bra035672	4.83	0.26	UDP-XYL synthase 6 [Arabidopsis thaliana]
Bra032734	132.02	28.53	Cytochrome P450 83A1 OS=Arabidopsis thaliana GN=CYP83A1 PE=1 SV=2
Bra030505	42.29	8.4	RING/FYVE/PHD zinc finger-containing protein [Arabidopsis thaliana]
Bra014057	176.48	37.89	Cysteine proteinase RD21a OS=Arabidopsis thaliana GN=RD21A PE=1 SV=1
Bra039858	4.43	0.17	protein kinase family protein [Arabidopsis thaliana]
Bra034599	495.4	107.94	Methylcrotonoyl-CoA carboxylase beta chain, mitochondrial OS=Arabidopsis thaliana GN=MCCB PE=2 SV=1
Bra014190	4.92	0.3	uncharacterized protein [Arabidopsis thaliana]
CUFF.15677.1	16.83	2.88	uncharacterized protein [Arabidopsis thaliana]
CUFF.16122.2	6.03	0.57	Long chain acyl-CoA synthetase 6, peroxisomal OS=Arabidopsis thaliana GN=LACS6 PE=1 SV=1
CUFF.17303.1	15.66	2.66	-
CUFF.17848.2	8.42	1.05	Transposon TX1 uncharacterized 149 kDa protein OS=Xenopus laevis PE=4 SV=1
CUFF.18014.1	4.58	0.24	Pre-mRNA-splicing factor CWC22 homolog OS=Xenopus laevis GN=cwc22 PE=2 SV=1
CUFF.18113.1	7.47	0.84	kinase interacting (KIP1-like) protein [Arabidopsis thaliana]
CUFF.19403.1	28.51	5.53	-
CUFF.19565.1	213.48	46.81	-
CUFF.20193.1	6.75	0.68	-
CUFF.20288.1	19.31	3.39	-
CUFF.20374.1	5.8	0.47	-
CUFF.4419.1	8.46	1.08	Protein FAR1-RELATED SEQUENCE 12 OS=Arabidopsis thaliana GN=FRS12 PE=2 SV=1
CUFF.4579.1	5.64	0.49	Nucleic acid-binding, OB-fold-like protein [Arabidopsis thaliana]
CUFF.476.1	7	0.8	-
CUFF.5507.1	17.22	3.05	neurofilament protein-related protein [Arabidopsis thaliana]
CUFF.834.1	8.81	1.13	Sucrase/ferredoxin-like protein [Arabidopsis thaliana]
Bra038124	114.35	25.27	Probable LRR receptor-like serine/threonine-protein kinase At1g53430 OS=Arabidopsis thaliana GN=At1g53430 PE=1 SV=1
Bra022325	100.16	22.09	aspartyl protease family protein [Arabidopsis thaliana]
Bra033902	3.38	0	-
Bra018347	13.34	2.31	trichome birefringence-like 45 protein [Arabidopsis thaliana]
Bra041111	52.18	11.47	Chlorophyll A-B binding family protein [Arabidopsis thaliana]
Bra028706	4.03	0.15	Gibberellin 20 oxidase 3 OS=Arabidopsis thaliana GN=20ox3 PE=2 SV=1
Bra031831	4.9	0.34	uncharacterized protein [Arabidopsis thaliana]
Bra020332	91.46	20.24	uncharacterized protein [Arabidopsis thaliana]
Bra028654	16.36	2.91	duplicated SANT DNA-binding domain-containing protein [Arabidopsis thaliana]
Bra029261	6.89	0.78	Dof zinc finger protein DOF5.5 OS=Arabidopsis thaliana GN=DOF5.5 PE=1 SV=2
Bra020328	19.35	3.58	Copper transporter 1 OS=Arabidopsis thaliana GN=COPT1 PE=2 SV=2
Bra026617	21.09	4.06	indeterminate(ID)-domain 5 protein [Arabidopsis thaliana]
Bra023324	46.79	9.91	uncharacterized protein [Arabidopsis thaliana]
Bra031919	8.36	1.18	Oligopeptide transporter 4 OS=Arabidopsis thaliana GN=OPT4 PE=2 SV=1
Bra002012	4.5	0.28	major facilitator protein [Arabidopsis thaliana]
Bra033315	52.15	11.04	Transcription factor HFR1 OS=Arabidopsis thaliana GN=HFR1 PE=1 SV=1
Bra009618	7.68	0.97	BEL1-like homeodomain protein 9 OS=Arabidopsis thaliana GN=BLH9 PE=1 SV=1
Bra002661	12.18	2.04	Kinase interacting (KIP1-like) family protein [Arabidopsis thaliana]
Bra009522	5.55	0.53	protein kinase family protein [Arabidopsis thaliana]
Bra002785	22.72	4.46	Zinc finger CCCH domain-containing protein 64 OS=Arabidopsis thaliana GN=At5g56900 PE=2 SV=1
Bra018084	22.77	4.4	Two-component response regulator ARR5 OS=Arabidopsis thaliana GN=ARR5 PE=1 SV=2
Bra025075	46.52	9.95	Probable disease resistance protein At5g45510 OS=Arabidopsis thaliana GN=At5g45510 PE=1 SV=2
Bra018922	35.07	7.19	-
Bra024948	65.72	14.31	Homeobox-leucine zipper protein HAT2 OS=Arabidopsis thaliana GN=HAT2 PE=2 SV=2
Bra018703	32.62	6.59	calcium-dependent lipid-binding-like protein [Arabidopsis thaliana]
Bra026058	38.52	8.28	Dihomomethionine N-hydroxylase OS=Arabidopsis thaliana GN=CYP79F1 PE=1 SV=1
Bra024427	26.05	5.19	ACT domain repeat 1 [Arabidopsis thaliana]
Bra018804	12.36	2.02	Probable disease resistance protein At1g15890 OS=Arabidopsis thaliana GN=At1g15890 PE=2 SV=2
Bra018851	201.65	44.78	Formate--tetrahydrofolate ligase OS=Arabidopsis thaliana GN=THFS PE=1 SV=1
Bra018973	85.59	18.8	uncharacterized protein [Arabidopsis thaliana]
Bra018065	69.96	15.55	BTB/POZ and TAZ domain-containing protein 2 OS=Arabidopsis thaliana GN=BT2 PE=1 SV=1
Bra004149	119.19	26.5	Probable receptor protein kinase TMK1 OS=Arabidopsis thaliana GN=TMK1 PE=2 SV=1
Bra035189	31.7	6.47	sulfate transmembrane transporter [Arabidopsis thaliana]
Bra015896	10.78	1.68	Calcium-dependent protein kinase 30 OS=Arabidopsis thaliana GN=CPK30 PE=1 SV=1
Bra011939	48.66	10.67	ethylene-responsive transcription factor RAP2-7 [Arabidopsis thaliana]
Bra012199	153.33	34.02	uncharacterized protein [Arabidopsis thaliana]
Bra003592	569.81	133.12	Chaperone protein dnaJ 8, chloroplastic OS=Arabidopsis thaliana GN=ATJ8 PE=2 SV=1
Bra012254	13.94	2.49	RNA recognition motif-containing protein [Arabidopsis thaliana]
Bra012256	15.21	2.68	Putative DNA-binding protein ESCAROLA OS=Arabidopsis thaliana GN=ESC PE=2 SV=1
Bra012094	8.06	1.07	protein kinase family protein [Arabidopsis thaliana]
Bra015656	603.87	137.53	Nitrate reductase [NADH], clone PBNBR1405 OS=Brassica napus GN=NIA1 PE=2 SV=1
Bra016047	549.42	124.42	Germin-like protein 1 OS=Brassica napus GN=GER1 PE=2 SV=1
Bra029972	11.07	1.75	Carbohydrate-binding protein [Arabidopsis thaliana]
Bra011754	366.07	82.44	protein maternal effect embryo arrest 59 [Arabidopsis thaliana]
Bra011337	16	2.86	G-type lectin S-receptor-like serine/threonine-protein kinase SD2-5 OS=Arabidopsis thaliana GN=SD25 PE=1 SV=1
Bra029902	184.34	40.99	SNF1-related protein kinase regulatory subunit gamma-1 OS=Arabidopsis thaliana GN=KING1 PE=1 SV=2
Bra033523	10.03	1.55	uncharacterized protein [Arabidopsis thaliana]
Bra023891	5.34	0.43	Glycolipid transfer protein (GLTP) family protein [Arabidopsis thaliana]
Bra038465	7.47	0.92	uncharacterized protein [Arabidopsis thaliana]
Bra013917	3.87	0.14	glutamine dumper 2 [Arabidopsis thaliana]
Bra021506	53.41	11.74	Beta-galactosidase 1 OS=Arabidopsis thaliana GN=BGAL1 PE=1 SV=1
Bra011339	138.87	31.15	tetratricopeptide repeat domain-containing protein-like protein [Arabidopsis thaliana]
Bra017676	3.81	0.12	SAUR-like auxin-responsive protein 9 [Arabidopsis thaliana]
Bra019270	4.35	0.25	Ethylene-responsive transcription factor CRF2 OS=Arabidopsis thaliana GN=CRF2 PE=2 SV=1
Bra024007	16.91	3.06	RING/U-box domain-containing protein [Arabidopsis thaliana]
Bra022922	3.98	0.17	protein ralf-like 17 [Arabidopsis thaliana]
Bra001854	25.6	5.25	Phospholipase D gamma 1 OS=Arabidopsis thaliana GN=PLDGAMMA1 PE=1 SV=1
Bra001873	4.97	0.39	uncharacterized protein [Arabidopsis thaliana]
Bra000925	4.78	0.32	nodulin MtN21 /EamA-like transporter family protein [Arabidopsis thaliana]
Bra006617	6.44	0.7	uncharacterized protein [Arabidopsis thaliana]
Bra027820	37.09	7.73	uncharacterized protein [Arabidopsis thaliana]
Bra023280	35.81	7.49	PLATZ transcription factor domain-containing protein [Arabidopsis thaliana]
Bra029510	11.53	1.86	uncharacterized protein [Arabidopsis thaliana]
Bra039234	33.01	6.77	heptahelical protein 3 [Arabidopsis thaliana]
Bra017390	17.16	3.13	O-fucosyltransferase-like protein [Arabidopsis thaliana]
Bra007820	275.59	62.26	Probable protein phosphatase 2C 21 OS=Arabidopsis thaliana GN=PPC4-2 PE=2 SV=1
Bra007315	6.05	0.63	Glucan endo-1,3-beta-glucosidase, acidic isoform OS=Arabidopsis thaliana GN=BG2 PE=1 SV=2
Bra036518	1463.57	339.64	putative 30S ribosomal protein [Arabidopsis thaliana]
Bra027633	3.4	0	Remorin family protein [Arabidopsis thaliana]
Bra010603	5.5	0.51	BTB/POZ domain-containing protein NPY5 OS=Arabidopsis thaliana GN=NPY5 PE=2 SV=2
Bra016455	41.14	8.79	calcium-binding EF hand-containing protein [Arabidopsis thaliana]
Bra016424	11.43	1.82	UDP-glycosyltransferase 73B5 OS=Arabidopsis thaliana GN=UGT73B5 PE=2 SV=1
Bra016749	28.91	5.82	Transcription factor SCREAM2 OS=Arabidopsis thaliana GN=SCRM2 PE=1 SV=1
Bra040920	8.76	1.21	Alpha-humulene/(-)-(E)-beta-caryophyllene synthase OS=Arabidopsis thaliana GN=TPS21 PE=1 SV=2
CUFF.11225.1	4.65	0.29	Retrovirus-related Pol polyprotein from transposon TNT 1-94 OS=Nicotiana tabacum PE=2 SV=1
CUFF.11915.1	6.76	0.75	mitogen-activated protein kinase kinase 2 [Arabidopsis thaliana]
CUFF.11915.2	4.18	0.17	-
CUFF.11996.2	5.56	0.51	uncharacterized protein [Arabidopsis thaliana]
CUFF.16221.2	16.07	2.9	Ribonuclease H-like protein [Arabidopsis thaliana]
CUFF.16510.1	15.61	2.79	-
CUFF.17794.1	6.13	0.66	putative transport protein [Arabidopsis thaliana]
CUFF.17848.1	8.18	1.11	Transposon TX1 uncharacterized 149 kDa protein OS=Xenopus laevis PE=4 SV=1
CUFF.18114.1	5.56	0.51	kinase interacting (KIP1-like) protein [Arabidopsis thaliana]
CUFF.18927.1	5.35	0.45	Glycosyl hydrolase family 38 protein [Arabidopsis thaliana]
CUFF.19871.1	8.17	1.14	-
CUFF.20057.1	37.28	7.69	Retrovirus-related Pol polyprotein from transposon 297 OS=Drosophila melanogaster GN=pol PE=4 SV=1
CUFF.20152.1	12.05	1.99	transcription factor PIF1 [Arabidopsis thaliana]
CUFF.20362.1	3.94	0.15	-
CUFF.2939.1	7.42	0.97	tRNA-specific adenosine deaminase, chloroplastic OS=Arabidopsis thaliana GN=TADA PE=1 SV=1
CUFF.4926.2	6.64	0.79	uncharacterized protein [Arabidopsis thaliana]
CUFF.6213.1	18.82	3.58	uncharacerized protein [Arabidopsis thaliana]
CUFF.6795.1	16.62	3.03	-
CUFF.7672.1	6.17	0.64	dentin sialophosphoprotein-like protein [Arabidopsis thaliana]
Bra027283	12.6	2.22	uncharacterized protein [Arabidopsis thaliana]
Bra027168	57.23	13.22	GDSL esterase/lipase APG OS=Arabidopsis thaliana GN=APG PE=1 SV=1
Bra005002	17.13	3.32	acid phosphatase class IIIB protein [Arabidopsis thaliana]
Bra005025	6.78	0.86	Expansin-A4 OS=Arabidopsis thaliana GN=EXPA4 PE=1 SV=1
Bra005345	65	14.66	chitinase-like protein [Arabidopsis thaliana]
Bra020659	10.42	1.72	uncharacterized protein [Arabidopsis thaliana]
Bra028794	3.53	0.1	Metacaspase-9 OS=Arabidopsis thaliana GN=AMC9 PE=1 SV=1
Bra020698	51.27	11.59	uncharacterized protein [Arabidopsis thaliana]
Bra020607	8.33	1.23	Trihelix transcription factor GTL2 OS=Arabidopsis thaliana GN=At5g28300 PE=2 SV=1
Bra008162	520.11	125.51	Gibberellin-regulated protein 6 OS=Arabidopsis thaliana GN=GASA6 PE=3 SV=1
Bra031828	22.01	4.57	mitogen-activated protein kinase kinase kinase 5 [Arabidopsis thaliana]
Bra002856	18.72	3.64	RING/U-box domain-containing protein [Arabidopsis thaliana]
Bra002124	10.1	1.61	SAUR-like auxin-responsive protein [Arabidopsis thaliana]
Bra033316	17.61	3.51	-
Bra009608	20.67	4.29	Transmembrane amino acid transporter family protein [Arabidopsis thaliana]
Bra019920	13.48	2.52	auxin-responsive GH3 family protein [Arabidopsis thaliana]
Bra017931	12.16	2.18	adenine nucleotide alpha hydrolases-domain containing protein kinase [Arabidopsis thaliana]
Bra019589	26.82	5.68	protein IQ-domain 21 [Arabidopsis thaliana]
Bra024326	246.19	58.24	Root meristem growth factor 9 OS=Arabidopsis thaliana GN=RGF9 PE=2 SV=1
Bra019437	37.1	7.97	late embryogenesis abundant hydroxyproline-rich glycoprotein [Arabidopsis thaliana]
Bra025408	13.45	2.51	uncharacterized protein [Arabidopsis thaliana]
Bra025164	43.82	9.67	1,8-cineole synthase, chloroplastic OS=Arabidopsis thaliana GN=TPS27 PE=1 SV=1
Bra003802	17.34	3.42	fucosyltransferase 3 [Arabidopsis thaliana]
Bra012238	2030.45	480.91	Catalase-3 OS=Arabidopsis thaliana GN=CAT3 PE=1 SV=3
Bra003751	55.71	12.49	protein walls are thin 1 [Arabidopsis thaliana]
Bra030083	25.39	5.21	arabinogalactan protein 31 [Arabidopsis thaliana]
Bra004209	294.17	69.89	-
Bra003529	9.09	1.47	uncharacterized protein [Arabidopsis thaliana]
Bra035031	10.37	1.7	Glutathione S-transferase U21 OS=Arabidopsis thaliana GN=GSTU21 PE=3 SV=1
Bra035206	6.49	0.81	putative D-isomer specific 2-hydroxyacid dehydrogenase [Arabidopsis thaliana]
Bra003703	49.54	11.3	putative trihelix DNA-binding protein [Arabidopsis thaliana]
Bra003476	9.13	1.42	aspartyl protease-like protein [Arabidopsis thaliana]
Bra026246	32.87	6.97	uncharacterized protein [Arabidopsis thaliana]
Bra011060	12.13	2.19	GDSL esterase/lipase At4g28780 OS=Arabidopsis thaliana GN=At4g28780 PE=2 SV=1
Bra011808	90.1	20.89	Homeobox-leucine zipper protein ATHB-16 OS=Arabidopsis thaliana GN=ATHB-16 PE=2 SV=2
Bra011552	13.37	2.44	GATA transcription factor 3 OS=Arabidopsis thaliana GN=GATA3 PE=2 SV=2
Bra011896	8.19	1.17	pathogenesis-related thaumatin-like protein [Arabidopsis thaliana]
Bra011096	9.72	1.53	uncharacterized protein [Arabidopsis thaliana]
Bra011083	20.19	4.03	Transcription factor bHLH68 OS=Arabidopsis thaliana GN=BHLH68 PE=2 SV=2
Bra011835	9.37	1.5	haloacid dehalogenase-like hydrolase domain-containing protein [Arabidopsis thaliana]
Bra021222	7.93	1.11	Pollen Ole e 1 allergen and extensin family protein [Arabidopsis thaliana]
Bra040582	145.42	34.04	Alpha-humulene/(-)-(E)-beta-caryophyllene synthase OS=Arabidopsis thaliana GN=TPS21 PE=1 SV=2
Bra005731	759.35	184.51	uncharacterized protein [Arabidopsis thaliana]
Bra017826	180.84	42.97	hydrolase, alpha/beta fold family protein [Arabidopsis thaliana]
Bra013088	819.37	195.54	uncharacterized protein [Arabidopsis thaliana]
Bra019252	4.96	0.44	RING-H2 zinc finger protein RHA4a OS=Arabidopsis thaliana GN=RHA4A PE=2 SV=1
Bra006335	7.48	1.01	Protein NSP-INTERACTING KINASE 1 OS=Arabidopsis thaliana GN=NIK1 PE=1 SV=1
Bra000216	5.49	0.59	VQ motif-containing protein [Arabidopsis thaliana]
Bra000067	5.15	0.47	uncharacterized protein [Arabidopsis thaliana]
Bra013113	16.41	3.11	uncharacterized protein [Arabidopsis thaliana]
Bra005669	24.12	5.15	F-box/LRR-repeat protein 3 OS=Arabidopsis thaliana GN=FBL3 PE=2 SV=1
Bra001718	26.35	5.43	Probable serine/threonine-protein kinase WNK6 OS=Arabidopsis thaliana GN=WNK6 PE=2 SV=1
Bra006850	564.94	135.82	Beta-galactosidase 4 OS=Arabidopsis thaliana GN=BGAL4 PE=1 SV=1
Bra037047	4.09	0.24	-
Bra001226	5.49	0.54	octicosapeptide/Phox/Bem1p domain-containing protein [Arabidopsis thaliana]
Bra007258	5.85	0.62	nodulin MtN21 /EamA-like transporter protein [Arabidopsis thaliana]
Bra007714	5.75	0.63	Monothiol glutaredoxin-S6 OS=Arabidopsis thaliana GN=GRXS6 PE=3 SV=1
Bra017471	9.62	1.58	Nuclear transcription factor Y subunit B-6 OS=Arabidopsis thaliana GN=NFYB6 PE=1 SV=2
Bra040010	17.82	3.52	Trihelix transcription factor GTL1 OS=Arabidopsis thaliana GN=GTL1 PE=1 SV=2
Bra035701	7.47	1.07	uncharacterized protein [Arabidopsis thaliana]
Bra017007	7.73	1.11	cysteine/histidine-rich C1 domain-containing protein [Arabidopsis thaliana]
Bra033461	72.89	16.97	uncharacterized protein [Arabidopsis thaliana]
Bra021619	15.9	3.03	[acyl-carrier-protein] S-malonyltransferase [Arabidopsis thaliana]
Bra014636	148.27	35.46	Glucan endo-1,3-beta-glucosidase OS=Brassica campestris GN=BGL PE=1 SV=1
Bra021743	88.37	20.74	UDP-glycosyltransferase 74C1 OS=Arabidopsis thaliana GN=UGT74C1 PE=2 SV=1
Bra016616	6.79	0.86	VQ motif-containing protein [Arabidopsis thaliana]
Bra016769	8.67	1.29	Probable sugar phosphate/phosphate translocator At1g12500 OS=Arabidopsis thaliana GN=At1g12500 PE=2 SV=1
Bra035244	61.16	13.64	Probable glycerophosphoryl diester phosphodiesterase 2 OS=Arabidopsis thaliana GN=GPDL2 PE=1 SV=3
Bra016500	6.65	0.85	uncharacterized protein [Arabidopsis thaliana]
Bra030702	19.67	3.86	3-ketoacyl-CoA synthase 3 OS=Arabidopsis thaliana GN=KCS3 PE=2 SV=3
Bra035230	67.3	15.25	RING-H2 zinc finger protein RHA1a OS=Arabidopsis thaliana GN=RHA1A PE=2 SV=1
CUFF.12952.1	6.37	0.79	Receptor-like protein 12 OS=Arabidopsis thaliana GN=RLP12 PE=2 SV=2
CUFF.13946.1	7.37	1.05	Transposon TX1 uncharacterized 149 kDa protein OS=Xenopus laevis PE=4 SV=1
CUFF.151.1	21.27	4.37	-
CUFF.18117.1	10.57	1.83	kinase interacting (KIP1-like) protein [Arabidopsis thaliana]
CUFF.20121.1	27.85	6.01	Transposon Ty3-I Gag-Pol polyprotein OS=Saccharomyces cerevisiae (strain ATCC 204508 / S288c) GN=TY3B-I PE=3 SV=2
CUFF.20211.1	18.94	3.84	CRS2-associated factor 1, chloroplastic OS=Arabidopsis thaliana GN=At2g20020 PE=1 SV=2
CUFF.20426.1	3.85	0.17	Transposon Ty3-I Gag-Pol polyprotein OS=Saccharomyces cerevisiae (strain ATCC 204508 / S288c) GN=TY3B-I PE=3 SV=2
CUFF.3284.1	16.8	3.32	DNAse I-like superfamily protein [Arabidopsis thaliana]
CUFF.4249.1	4.94	0.42	-
CUFF.5073.1	7.05	0.97	uncharacterized protein [Arabidopsis thaliana]
CUFF.5111.1	3.77	0.15	-
CUFF.5843.1	49.51	11.11	-
CUFF.8437.1	155.79	37.16	-
Bra005153	14.07	2.8	protease inhibitor/seed storage/lipid transfer protein (LTP) family protein [Arabidopsis thaliana]
Bra005530	3.29	0.07	receptor like protein 26 [Arabidopsis thaliana]
Bra023490	13.88	2.76	Potassium transporter 8 OS=Arabidopsis thaliana GN=POT8 PE=2 SV=2
Bra020045	19.76	4.09	Thermospermine synthase ACAULIS5 [Arabidopsis thaliana]
Bra026623	17.7	3.68	putative endomembrane protein 70 [Arabidopsis thaliana]
Bra008489	123.71	30.38	uncharacterized protein [Arabidopsis thaliana]
Bra028617	22.7	4.82	Probable pectinesterase/pectinesterase inhibitor 51 OS=Arabidopsis thaliana GN=PME51 PE=2 SV=1
Bra023395	281.86	68.89	NAC domain containing protein 83 [Arabidopsis thaliana]
Bra026572	9.69	1.62	Protein PHYTOCHROME KINASE SUBSTRATE 1 OS=Arabidopsis thaliana GN=PKS1 PE=1 SV=2
Bra026551	77.2	18.85	nodulin-related protein 1 [Arabidopsis thaliana]
Bra040626	11.74	2.17	class I glutamine amidotransferase-like domain-containing protein [Arabidopsis thaliana]
Bra020161	3.46	0.1	hydrolase, alpha/beta fold family protein [Arabidopsis thaliana]
Bra033284	13.26	2.56	protein IQ-domain 18 [Arabidopsis thaliana]
Bra002137	67.14	16.13	chaperone DnaJ-domain containing protein [Arabidopsis thaliana]
Bra015313	72.25	17.37	Cryptochrome-2 OS=Arabidopsis thaliana GN=CRY2 PE=1 SV=2
Bra015524	236.08	57.56	histone H1.2 [Arabidopsis thaliana]
Bra003052	7.37	1.11	transducin/WD40 domain-containing protein [Arabidopsis thaliana]
Bra002120	3.95	0.26	SAUR-like auxin-responsive protein [Arabidopsis thaliana]
Bra009539	28.11	6.24	Ethylene-insensitive protein 2 OS=Arabidopsis thaliana GN=EIN2 PE=1 SV=1
Bra001974	22.53	4.87	3-ketoacyl-CoA synthase 9 OS=Arabidopsis thaliana GN=KCS9 PE=2 SV=1
Bra008901	4.73	0.46	calcium-dependent lipid-binding domain-containing protein [Arabidopsis thaliana]
Bra002357	6.1	0.8	L-ascorbate oxidase [Arabidopsis thaliana]
Bra020013	53.2	12.52	Phytochrome A OS=Arabidopsis thaliana GN=PHYA PE=1 SV=2
Bra009727	12.49	2.32	-
Bra012188	3.89	0.23	SAUR-like auxin-responsive protein [Arabidopsis thaliana]
Bra003736	16.91	3.54	GDSL esterase/lipase EXL3 OS=Arabidopsis thaliana GN=EXL3 PE=2 SV=1
Bra012046	5.87	0.73	Cytochrome P450 734A1 OS=Arabidopsis thaliana GN=CYP734A1 PE=2 SV=1
Bra015960	10.48	1.83	Transcription factor BEE 3 OS=Arabidopsis thaliana GN=BEE3 PE=2 SV=1
Bra030052	19.22	3.97	Lecithin-cholesterol acyltransferase-like 1 OS=Arabidopsis thaliana GN=LCAT1 PE=2 SV=1
Bra011958	7.86	1.24	uncharacterized protein [Arabidopsis thaliana]
Bra015821	30.79	6.95	uncharacterized protein [Arabidopsis thaliana]
Bra040196	119.04	29.31	myb family transcription factor [Arabidopsis thaliana]
Bra011786	48.39	11.12	Homeobox-leucine zipper protein HAT22 OS=Arabidopsis thaliana GN=HAT22 PE=1 SV=1
Bra023846	19.82	4.27	protein IQ-domain 5 [Arabidopsis thaliana]
Bra023771	44.47	10.15	Auxin-responsive protein IAA2 OS=Arabidopsis thaliana GN=IAA2 PE=1 SV=3
Bra026445	89.31	21.76	antitermination NusB domain-containing protein [Arabidopsis thaliana]
Bra011558	9.55	1.61	amidophosphoribosyltransferase [Arabidopsis thaliana]
Bra021568	9.62	1.65	uncharacterized protein [Arabidopsis thaliana]
Bra033494	8.79	1.48	UDP-glycosyltransferase 75D1 OS=Arabidopsis thaliana GN=UGT75D1 PE=2 SV=2
Bra040398	496.85	122.84	Auxin-responsive protein IAA16 OS=Arabidopsis thaliana GN=IAA16 PE=1 SV=1
Bra035381	11.9	2.17	Histidine kinase 2 OS=Arabidopsis thaliana GN=AHK2 PE=1 SV=1
Bra005696	12.67	2.42	concanavalin A-like lectin [Arabidopsis thaliana]
Bra012976	26.01	5.64	ankyrin repeat-containing protein [Arabidopsis thaliana]
Bra000844	12.93	2.43	Rho GTPase activating protein with PAK-box/P21-Rho-binding domain [Arabidopsis thaliana]
Bra006297	13.86	2.73	Lamin-like protein OS=Arabidopsis thaliana GN=At5g15350 PE=1 SV=1
Bra026850	4.63	0.39	glucose-methanol-choline oxidoreductase-like protein [Arabidopsis thaliana]
Bra037307	11.59	2.15	F-box protein At5g07670 OS=Arabidopsis thaliana GN=At5g07670 PE=2 SV=1
Bra031169	29.2	6.56	uncharacterized protein [Arabidopsis thaliana]
Bra039312	31.06	7.15	DEAD-box ATP-dependent RNA helicase 6 OS=Arabidopsis thaliana GN=RH6 PE=2 SV=2
Bra033440	35.25	8.07	uncharacterized protein [Arabidopsis thaliana]
Bra025620	3.12	0.05	pathogenesis-related thaumatin-like protein [Arabidopsis thaliana]
Bra040425	6.4	0.86	Tudor/PWWP/MBT domain-containing protein [Arabidopsis thaliana]
Bra010640	16.4	3.39	Putative clathrin assembly protein At4g40080 OS=Arabidopsis thaliana GN=At4g40080 PE=2 SV=2
Bra034553	42.32	9.68	Probable pectinesterase/pectinesterase inhibitor 44 OS=Arabidopsis thaliana GN=PME44 PE=2 SV=2
Bra016421	25.1	5.51	Bidirectional sugar transporter SWEET1 OS=Arabidopsis thaliana GN=SWEET1 PE=1 SV=1
Bra010820	133.71	33.23	GDSL esterase/lipase At1g29670 OS=Arabidopsis thaliana GN=At1g29670 PE=2 SV=1
Bra010612	15.95	3.21	Homeobox-leucine zipper protein HAT22 OS=Arabidopsis thaliana GN=HAT22 PE=1 SV=1
Bra014029	5.28	0.6	nodulin MtN21 /EamA-like protein [Arabidopsis thaliana]
Bra016457	142.19	35.16	protein kinase-like protein [Arabidopsis thaliana]
CUFF.11957.1	2.99	0	-
CUFF.11995.1	5.14	0.55	-
CUFF.12380.1	6.37	0.84	-
CUFF.14052.1	13.47	2.58	-
CUFF.16555.1	4.38	0.33	RNA-directed DNA polymerase (reverse transcriptase)-related family protein [Arabidopsis thaliana]
CUFF.18046.1	5.73	0.66	-
CUFF.19829.1	6.55	0.85	-
CUFF.20067.1	5.66	0.67	-
CUFF.20271.1	34.36	7.79	60S ribosomal protein L23 [Arabidopsis thaliana]
CUFF.2940.1	13.31	2.56	tRNA-specific adenosine deaminase, chloroplastic OS=Arabidopsis thaliana GN=TADA PE=1 SV=1
CUFF.3150.1	3.93	0.25	-
CUFF.3253.2	3.59	0.15	-
CUFF.4305.1	3.96	0.23	uncharacterized protein [Arabidopsis thaliana]
CUFF.6214.1	9.58	1.68	-
CUFF.6530.1	7.93	1.27	-
CUFF.6973.1	30.53	6.93	Late embryogenesis abundant (LEA) hydroxyproline-rich glycoprotein family [Arabidopsis thaliana]
CUFF.7717.1	3.46	0.11	-
CUFF.8567.1	14.36	2.8	Ribonuclease H-like protein [Arabidopsis thaliana]
Bra004527	123.07	31.21	uncharacterized protein [Arabidopsis thaliana]
Bra022399	8.44	1.47	lipin-like protein [Arabidopsis thaliana]
Bra029817	3.53	0.19	uncharacterized protein [Arabidopsis thaliana]
Bra005193	9.49	1.69	nodulin MtN21 /EamA-like transporter-like protein [Arabidopsis thaliana]
Bra039114	40.55	9.98	protein kinase domain-containing protein [Arabidopsis thaliana]
Bra022422	20.74	4.74	leucine-rich repeat protein kinase-like protein [Arabidopsis thaliana]
Bra029640	5.57	0.73	Transcription factor bHLH62 OS=Arabidopsis thaliana GN=BHLH62 PE=2 SV=1
Bra033896	8.74	1.55	uncharacterized protein [Arabidopsis thaliana]
Bra008009	7.77	1.32	Probable peptide/nitrate transporter At1g72125 OS=Arabidopsis thaliana GN=At1g72125 PE=2 SV=2
Bra029407	10.08	1.86	Two-component response regulator-like APRR5 OS=Arabidopsis thaliana GN=APRR5 PE=1 SV=2
Bra022071	20.38	4.57	TIR-NBS-LRR class disease resistance protein [Arabidopsis thaliana]
Bra023512	12.55	2.56	large subunit ribosomal protein L27 [Arabidopsis thaliana]
Bra007991	6.82	1.01	Sucrose transport protein SUC1 OS=Arabidopsis thaliana GN=SUC1 PE=1 SV=1
Bra008433	5.47	0.71	Putative receptor-like protein kinase At1g80870 OS=Arabidopsis thaliana GN=At1g80870 PE=2 SV=1
Bra029300	10.81	2.11	DCD (Development and Cell Death) domain-containing protein [Arabidopsis thaliana]
Bra021959	3.37	0.14	-
Bra028467	13.55	2.77	Germin-like protein subfamily 1 member 13 OS=Arabidopsis thaliana GN=GLP6 PE=2 SV=2
Bra008705	4.69	0.5	myb domain protein 16 [Arabidopsis thaliana]
Bra003076	12.04	2.36	polypyrimidine tract-binding protein 2 [Arabidopsis thaliana]
Bra002025	18.02	3.93	Protein NLP1 OS=Arabidopsis thaliana GN=NLP1 PE=2 SV=1
Bra002179	27	6.15	Tubby-like F-box protein 11 OS=Arabidopsis thaliana GN=TULP11 PE=2 SV=1
Bra002180	3.65	0.19	Classical arabinogalactan protein 25 OS=Arabidopsis thaliana GN=AGP25 PE=3 SV=1
Bra015540	3.09	0.08	uncharacterized protein [Arabidopsis thaliana]
Bra002752	22.74	5.17	chloroplast import apparatus 2 protein [Arabidopsis thaliana]
Bra009538	9.71	1.81	-
Bra009178	9.22	1.62	uncharacterized protein [Arabidopsis thaliana]
Bra024292	18.2	4.05	HEN4 isoform 2 [Arabidopsis thaliana]
Bra009817	114.58	28.87	Cytochrome P450 71B11 OS=Arabidopsis thaliana GN=CYP71B11 PE=2 SV=1
Bra019824	3.39	0.16	myb-like transcription factor family protein [Arabidopsis thaliana]
Bra025848	39.74	9.65	Monosaccharide-sensing protein 1 OS=Arabidopsis thaliana GN=MSSP1 PE=1 SV=2
Bra038633	17.22	3.74	-
Bra009710	6.83	1.01	Tubulin beta-8 chain OS=Arabidopsis thaliana GN=TUBB8 PE=2 SV=2
Bra025827	88.21	22.01	acyl activating enzyme 1 [Arabidopsis thaliana]
Bra019474	212.19	53.89	Phototropin-1 OS=Arabidopsis thaliana GN=PHOT1 PE=1 SV=1
Bra018223	31.36	7.26	Transcription factor MYB48 OS=Arabidopsis thaliana GN=MYB48 PE=2 SV=1
Bra018876	155.87	40.03	Protein LHCP TRANSLOCATION DEFECT OS=Arabidopsis thaliana GN=LTD PE=1 SV=1
Bra030116	12.2	2.47	protein trichome birefringence-like 38 [Arabidopsis thaliana]
Bra013430	52.86	12.81	Lecithine-cholesterol acyltransferase-like 4 OS=Arabidopsis thaliana GN=LCAT4 PE=2 SV=1
Bra033526	30.39	7.12	Hydroxycinnamoyl-Coenzyme A shikimate/quinate hydroxycinnamoyltransferase OS=Arabidopsis thaliana GN=HCT PE=2 SV=1
Bra021475	37.83	9.12	-
Bra011555	4.07	0.31	Arginine decarboxylase 2 OS=Arabidopsis thaliana GN=SPE2 PE=2 SV=1
Bra039554	6.55	1	cytochrome P450, family 702, subfamily A, polypeptide 6 [Arabidopsis thaliana]
Bra028372	3.07	0.05	hydrolase, alpha/beta fold family protein [Arabidopsis thaliana]
Bra040235	10.33	1.89	uncharacterized protein [Arabidopsis thaliana]
Bra028344	4.57	0.43	protein ralf-like 24 [Arabidopsis thaliana]
Bra011088	18.5	4.13	gamma-glutamyl transpeptidase 4 [Arabidopsis thaliana]
Bra040401	38.59	9.43	RNA polymerase II transcription mediator [Arabidopsis thaliana]
Bra006468	17.6	3.79	-
Bra005901	14.62	2.99	uncharacterized protein [Arabidopsis thaliana]
Bra000999	22.88	5.3	Cell division control protein 48 homolog C OS=Arabidopsis thaliana GN=CDC48C PE=2 SV=2
Bra006434	4.18	0.33	SAUR-like auxin-responsive protein [Arabidopsis thaliana]
Bra024209	89.02	22.1	uncharacterized protein [Arabidopsis thaliana]
Bra000990	4.33	0.36	ankyrin repeat-containing protein [Arabidopsis thaliana]
Bra012748	10.87	2.05	uncharacterized protein [Arabidopsis thaliana]
Bra023093	3.05	0.05	SAUR-like auxin-responsive protein [Arabidopsis thaliana]
Bra001831	3.35	0.13	Monothiol glutaredoxin-S10 OS=Arabidopsis thaliana GN=GRXS10 PE=3 SV=1
Bra001702	32.22	7.73	uncharacterized protein [Arabidopsis thaliana]
Bra006251	4.31	0.36	ubiquitin family protein [Arabidopsis thaliana]
Bra013186	24.47	5.56	Histidine kinase 2 OS=Arabidopsis thaliana GN=AHK2 PE=1 SV=1
Bra031570	32.89	7.8	calcium-dependent lipid-binding domain [Arabidopsis thaliana]
Bra029511	282.07	73.69	ATP synthase gamma chain 1, chloroplastic OS=Arabidopsis thaliana GN=ATPC1 PE=1 SV=1
Bra024746	9.96	1.83	Rossmann-fold NAD(P)-binding domain-containing protein [Arabidopsis thaliana]
Bra007371	6.33	0.9	DNA-binding bromodomain-containing protein [Arabidopsis thaliana]
Bra029541	9.91	1.79	Callose synthase 11 OS=Arabidopsis thaliana GN=CALS11 PE=2 SV=1
Bra032358	19.03	4.21	F-box/kelch-repeat protein At1g30090 OS=Arabidopsis thaliana GN=At1g30090 PE=2 SV=1
Bra036724	50.16	12.22	Threonine synthase 1, chloroplastic OS=Arabidopsis thaliana GN=TS1 PE=1 SV=1
Bra031552	5.89	0.82	uncharacterized protein [Arabidopsis thaliana]
Bra032913	77.15	19.1	vascular plant one zinc finger protein [Arabidopsis thaliana]
Bra006942	39.98	9.72	carbonic anhydrase [Arabidopsis thaliana]
Bra027521	57.7	14.21	HAD superfamily, subfamily IIIB acid phosphatase [Arabidopsis thaliana]
Bra007391	8.29	1.41	-
Bra037874	29.51	6.88	Probable purine permease 13 OS=Arabidopsis thaliana GN=PUP13 PE=2 SV=1
Bra024666	32.29	7.5	uncharacterized protein [Arabidopsis thaliana]
Bra017136	20.04	4.45	Auxin transporter protein 1 OS=Arabidopsis thaliana GN=AUX1 PE=1 SV=1
Bra021766	15.94	3.42	protein CVP2 like 1 [Arabidopsis thaliana]
Bra016290	17.14	3.63	RING/U-box domain-containing protein [Arabidopsis thaliana]
Bra030686	6.38	0.89	protein rotundifolia like 3 [Arabidopsis thaliana]
Bra016530	133.94	34.75	myb family transcription factor [Arabidopsis thaliana]
Bra011004	3.58	0.21	Probable peptide/nitrate transporter At1g22570 OS=Arabidopsis thaliana GN=At1g22570 PE=2 SV=1
Bra016445	12.19	2.38	RNA recognition motif-containing protein [Arabidopsis thaliana]
Bra010859	12.93	2.68	snRNA activating complex family protein [Arabidopsis thaliana]
Bra016792	3.31	0.12	Vacuolar calcium-binding protein-like protein [Arabidopsis thaliana]
Bra034558	12.18	2.42	plant glycogenin-like starch initiation protein 3 [Arabidopsis thaliana]
CUFF.11887.1	4.18	0.35	-
CUFF.12421.1	5.56	0.69	Protein argonaute 4 OS=Arabidopsis thaliana GN=AGO4 PE=1 SV=2
CUFF.15913.1	7.33	1.18	-
CUFF.1654.1	3.59	0.21	-
CUFF.1786.1	4.64	0.45	Retrovirus-related Pol polyprotein from transposon TNT 1-94 OS=Nicotiana tabacum PE=2 SV=1
CUFF.1797.1	7.31	1.19	pyrophosphate--fructose-6-phosphate 1-phosphotransferase [Arabidopsis thaliana]
CUFF.18015.1	4.63	0.47	-
CUFF.18118.1	9.7	1.75	kinase interacting (KIP1-like) protein [Arabidopsis thaliana]
CUFF.19392.1	12.32	2.49	uncharacterized protein [Arabidopsis thaliana]
CUFF.19392.2	10.31	1.96	uncharacterized protein [Arabidopsis thaliana]
CUFF.19839.3	7.02	1.07	OB-fold nucleic acid binding domain-containing protein [Arabidopsis thaliana]
CUFF.20129.1	7.83	1.33	Glutamate receptor 2.9 OS=Arabidopsis thaliana GN=GLR2.9 PE=2 SV=1
CUFF.20332.1	14.8	3.15	-
CUFF.259.1	4.49	0.45	-
CUFF.2690.1	15.49	3.27	ATPase 2, plasma membrane-type OS=Arabidopsis thaliana GN=AHA2 PE=1 SV=2
CUFF.3295.1	2.88	0	uncharacterized protein [Arabidopsis thaliana]
CUFF.3561.1	8.7	1.51	Zinc finger CCCH domain-containing protein 41 OS=Arabidopsis thaliana GN=At3g27700 PE=1 SV=1
CUFF.4248.1	4.77	0.5	-
CUFF.7370.1	18.23	3.98	Glycoprotein gp2 OS=Equine herpesvirus 1 (strain V592) GN=71 PE=3 SV=1
CUFF.8887.1	15.13	3.12	-
Bra005502	9.88	1.97	uncharacterized protein [Arabidopsis thaliana]
Bra005220	16.99	3.81	putative receptor protein kinase [Arabidopsis thaliana]
Bra022264	154.15	41.18	aldose 1-epimerase [Arabidopsis thaliana]
Bra031332	91.71	23.79	gamma-aminobutyrate transaminase-like protein [Arabidopsis thaliana]
Bra033878	3.04	0.11	ABC transporter G family member 14 OS=Arabidopsis thaliana GN=ABCG14 PE=2 SV=1
Bra004807	7.21	1.22	F-box/kelch-repeat protein At2g44130 OS=Arabidopsis thaliana GN=At2g44130 PE=2 SV=2
Bra005223	2.74	0	SAUR-like auxin-responsive protein [Arabidopsis thaliana]
Bra022192	29.28	7.05	Phytochrome B OS=Arabidopsis thaliana GN=PHYB PE=1 SV=1
Bra005641	39.16	9.7	UDP-glycosyltransferase 74C1 OS=Arabidopsis thaliana GN=UGT74C1 PE=2 SV=1
Bra033929	22.43	5.37	uncharacterized protein [Arabidopsis thaliana]
Bra028686	7.83	1.39	F-box protein At5g07670 OS=Arabidopsis thaliana GN=At5g07670 PE=2 SV=1
Bra031968	355.36	95.7	uncharacterized protein [Arabidopsis thaliana]
Bra015570	78.83	20.54	tetratricopeptide repeat-containing protein-like protein [Arabidopsis thaliana]
Bra009125	7.25	1.25	nuclear pore complex protein-like protein [Arabidopsis thaliana]
Bra008773	16.84	3.79	leucine-rich repeat protein kinase-like protein [Arabidopsis thaliana]
Bra002832	12.4	2.66	uncharacterized protein [Arabidopsis thaliana]
Bra009309	6.9	1.11	calmodulin-binding protein-like protein [Arabidopsis thaliana]
Bra002919	4.19	0.4	Indole-3-acetate O-methyltransferase 1 OS=Arabidopsis thaliana GN=IAMT1 PE=1 SV=1
Bra018853	9.84	1.94	nitroreductase-like protein [Arabidopsis thaliana]
Bra024363	14.31	3.13	Rossmann-fold NAD(P)-binding domain-containing protein [Arabidopsis thaliana]
Bra010193	19.3	4.58	protein NAC 014 [Arabidopsis thaliana]
Bra018744	55.82	14.42	high mobility group A5 [Arabidopsis thaliana]
Bra026201	5.82	0.87	Peptide transporter PTR2 OS=Arabidopsis thaliana GN=PTR2 PE=1 SV=1
Bra024496	126.16	33.57	uncharacterized protein [Arabidopsis thaliana]
Bra019932	53.32	13.9	Two-component response regulator ARR4 OS=Arabidopsis thaliana GN=ARR4 PE=1 SV=1
Bra019754	9.05	1.67	Probable disease resistance protein At1g12280 OS=Arabidopsis thaliana GN=At1g12280 PE=2 SV=1
Bra025257	4.18	0.41	plastocyanin-like domain-containing protein [Arabidopsis thaliana]
Bra024800	2.96	0.08	Protein PHYTOCHROME KINASE SUBSTRATE 1 OS=Arabidopsis thaliana GN=PKS1 PE=1 SV=2
Bra040852	7.59	1.32	adenylosuccinate lyase [Arabidopsis thaliana]
Bra012157	62.16	16.3	Subtilisin-like protease OS=Arabidopsis thaliana GN=ARA12 PE=1 SV=1
Bra004407	6.87	1.15	Transcription factor TCP15 OS=Arabidopsis thaliana GN=TCP15 PE=2 SV=1
Bra011922	3.22	0.14	uncharacterized protein [Arabidopsis thaliana]
Bra012158	30.16	7.34	BTB/POZ domain-containing protein At5g67385 OS=Arabidopsis thaliana GN=At5g67385 PE=2 SV=2
Bra003793	3.48	0.19	myb domain protein 31 [Arabidopsis thaliana]
Bra036492	49.91	12.72	uncharacterized protein [Arabidopsis thaliana]
Bra003774	6.88	1.13	thaumatin-like protein 3 [Arabidopsis thaliana]
Bra015839	11.95	2.52	protein walls are thin 1 [Arabidopsis thaliana]
Bra036451	4.75	0.58	Transcription factor PIF1 OS=Arabidopsis thaliana GN=PIF1 PE=1 SV=1
Bra039004	9.01	1.74	cytidine deaminase 1 [Arabidopsis thaliana]
Bra035015	17.19	3.86	uncharacterized protein [Arabidopsis thaliana]
Bra038842	5.64	0.77	Putative cadmium/zinc-transporting ATPase 2 OS=Arabidopsis thaliana GN=HMA4 PE=1 SV=2
Bra040211	24.75	6.03	ankyrin repeat-containing protein [Arabidopsis thaliana]
Bra011729	19.44	4.43	uncharacterized protein [Arabidopsis thaliana]
Bra013624	28.8	7.12	Oxysterol-binding protein-related protein 2A OS=Arabidopsis thaliana GN=ORP2A PE=2 SV=1
Bra038498	31.77	7.75	pre-mRNA-splicing factor ATP-dependent RNA helicase DHX16 [Arabidopsis thaliana]
Bra034176	5.96	0.88	translation initiation factor eIF-3 subunit 4 [Arabidopsis thaliana]
Bra006235	498.9	135.54	Aspartokinase 2, chloroplastic OS=Arabidopsis thaliana GN=AK2 PE=1 SV=2
Bra006294	19.5	4.61	RNA-binding KH domain-containing protein [Arabidopsis thaliana]
Bra006541	9.13	1.76	dynein light chain type 1-like protein [Arabidopsis thaliana]
Bra019307	15.24	3.45	Probable aquaporin PIP1-5 OS=Arabidopsis thaliana GN=PIP1-5 PE=2 SV=2
Bra019271	17.42	4.03	Probable inactive receptor kinase At4g23740 OS=Arabidopsis thaliana GN=At4g23740 PE=1 SV=1
Bra000793	6.81	1.11	Probable WRKY transcription factor 42 OS=Arabidopsis thaliana GN=WRKY42 PE=2 SV=1
Bra001411	13.6	2.9	B3 domain-containing protein At3g11580 OS=Arabidopsis thaliana GN=ARF32 PE=2 SV=1
Bra012740	49.17	12.53	importin alpha isoform 2 [Arabidopsis thaliana]
Bra001802	34.7	8.64	Protein ETHYLENE INSENSITIVE 3 OS=Arabidopsis thaliana GN=EIN3 PE=1 SV=1
Bra001653	90.54	24.01	Pollen Ole e 1 allergen and extensin family protein [Arabidopsis thaliana]
Bra012993	14.17	3.1	COBRA-like protein 5 OS=Arabidopsis thaliana GN=COBL5 PE=2 SV=1
Bra000862	6.03	0.91	uncharacterized protein [Arabidopsis thaliana]
Bra022974	8.81	1.68	MATE efflux family protein [Arabidopsis thaliana]
Bra024716	6.55	1.07	Ureide permease 5 OS=Arabidopsis thaliana GN=UPS5 PE=2 SV=1
Bra024564	34.69	8.69	MLP-like protein 31 OS=Arabidopsis thaliana GN=MLP31 PE=1 SV=2
Bra006894	50.23	12.58	uncharacterized protein [Arabidopsis thaliana]
Bra026903	17.34	3.96	Trihelix transcription factor GT-1 OS=Arabidopsis thaliana GN=GT-1 PE=1 SV=1
Bra037159	16.74	3.77	Protein DA1-related 3 OS=Arabidopsis thaliana GN=DAR3 PE=2 SV=2
Bra036244	230.7	61.8	dormancy/auxin associated protein [Arabidopsis thaliana]
Bra007627	8.35	1.49	nucleotidyltransferase [Arabidopsis thaliana]
Bra023178	10.66	2.15	alpha/beta-hydrolase domain-containing protein [Arabidopsis thaliana]
Bra031168	22.28	5.32	uncharacterized protein [Arabidopsis thaliana]
Bra024646	14.59	3.2	armadillo/beta-catenin-like repeat-containing protein [Arabidopsis thaliana]
Bra036040	8.16	1.45	LOB domain-containing protein 38 OS=Arabidopsis thaliana GN=LBD38 PE=2 SV=1
Bra032424	87.89	23.38	Ras-related protein RABA1a OS=Arabidopsis thaliana GN=RABA1A PE=1 SV=1
Bra027448	3.94	0.34	-
Bra032645	27.76	6.71	protein sec fourteen-like protein-20 [Arabidopsis thaliana]
Bra027560	18.09	4.13	plasma-membrane associated cation-binding protein 1 [Arabidopsis thaliana]
Bra024597	54.58	14.25	CRS2-associated factor 2, chloroplastic OS=Arabidopsis thaliana GN=At1g23400 PE=2 SV=1
Bra036069	18.34	4.26	HXXXD-type acyl-transferase-like protein [Arabidopsis thaliana]
Bra026794	56.3	14.21	Protein PLANT CADMIUM RESISTANCE 2 OS=Arabidopsis thaliana GN=PCR2 PE=1 SV=1
Bra007826	70.55	18.07	Carotenoid 9,10(9',10')-cleavage dioxygenase 1 OS=Arabidopsis thaliana GN=CCD1 PE=1 SV=2
Bra035677	191.63	51.52	Histone H2B.11 OS=Arabidopsis thaliana GN=At5g59910 PE=1 SV=5
Bra017277	92.15	24.07	BEL1-like homeodomain protein 1 OS=Arabidopsis thaliana GN=BLH1 PE=1 SV=1
Bra039309	23.87	5.82	AT hook motif DNA-binding family protein [Arabidopsis thaliana]
Bra034387	10.11	1.97	uncharacterized protein [Arabidopsis thaliana]
Bra014756	23.11	5.41	ABC transporter B family member 20 OS=Arabidopsis thaliana GN=ABCB20 PE=2 SV=1
Bra032142	3.69	0.25	O-fucosyltransferase family protein [Arabidopsis thaliana]
Bra014497	12.59	2.65	uncharacterized protein [Arabidopsis thaliana]
Bra037661	30.1	7.37	uncharacterized protein [Arabidopsis thaliana]
Bra032132	15.72	3.47	Probable cyclic nucleotide-gated ion channel 6 OS=Arabidopsis thaliana GN=CNGC6 PE=1 SV=2
Bra039264	9.78	1.95	SAUR-like auxin-responsive protein [Arabidopsis thaliana]
Bra021654	26.19	6.27	Histone H1.1 OS=Arabidopsis thaliana GN=At1g06760 PE=2 SV=1
Bra016768	124.67	33.26	copper chaperone for SOD1 [Arabidopsis thaliana]
Bra010876	6.48	0.99	uncharacterized protein [Arabidopsis thaliana]
Bra035503	14.89	3.26	RING/FYVE/PHD zinc finger protein [Arabidopsis thaliana]
Bra040078	19.3	4.53	tudor-like RNA-binding protein [Arabidopsis thaliana]
Bra034929	59.67	15.41	plastid movement impaired1 [Arabidopsis thaliana]
Bra016444	4.48	0.49	Putative DNA-binding protein ESCAROLA OS=Arabidopsis thaliana GN=ESC PE=2 SV=1
Bra010744	130.25	34.98	ACT-like protein tyrosine kinase family protein [Arabidopsis thaliana]
CUFF.10885.1	5.68	0.82	CLAVATA3/ESR (CLE)-related protein 21 OS=Arabidopsis thaliana GN=CLE21 PE=2 SV=1
CUFF.13612.1	3.73	0.27	-
CUFF.15809.1	9.67	1.87	-
CUFF.16568.1	19.37	4.54	XH/XS domain-containing protein [Arabidopsis thaliana]
CUFF.19839.1	5.93	0.9	OB-fold nucleic acid binding domain-containing protein [Arabidopsis thaliana]
CUFF.19839.2	7.32	1.26	OB-fold nucleic acid binding domain-containing protein [Arabidopsis thaliana]
CUFF.19963.1	3.58	0.25	-
CUFF.5560.1	4.36	0.46	FKBP-like peptidyl-prolyl cis-trans isomerase-like protein [Arabidopsis thaliana]
CUFF.6372.1	5.51	0.78	RNA recognition motif-containing protein [Arabidopsis thaliana]
CUFF.6650.1	5.19	0.69	DNA-binding HORMA family protein [Arabidopsis thaliana]
CUFF.7769.1	9.27	1.8	-
CUFF.9256.1	3.33	0.16	-
Bra005207	22.95	5.71	ABC transporter G family member 33 OS=Arabidopsis thaliana GN=ABCG33 PE=2 SV=1
Bra005487	9.86	1.99	RNA polymerase II C-terminal domain phosphatase-like 3 OS=Arabidopsis thaliana GN=CPL3 PE=1 SV=2
Bra005066	6.08	0.96	C3HC4-type RING finger-containing protein [Arabidopsis thaliana]
Bra004615	3.49	0.24	Two-component response regulator ARR8 OS=Arabidopsis thaliana GN=ARR8 PE=1 SV=1
Bra022370	9.03	1.79	RING-H2 finger protein ATL65 OS=Arabidopsis thaliana GN=ATL65 PE=2 SV=2
Bra034786	18.14	4.36	Surfeit locus protein 2 [Arabidopsis thaliana]
Bra023675	5.77	0.91	uncharacterized protein [Arabidopsis thaliana]
Bra028480	11.14	2.41	uncharacterized protein [Arabidopsis thaliana]
Bra031957	30.41	7.82	alpha/beta-hydrolase domain-containing protein [Arabidopsis thaliana]
Bra008212	19.46	4.63	5'-3' exoribonuclease 3 OS=Arabidopsis thaliana GN=XRN3 PE=2 SV=1
Bra028869	47.19	12.72	Probable histone H2A.4 OS=Arabidopsis thaliana GN=At5g02560 PE=1 SV=1
Bra007967	15.84	3.64	6-phosphogluconate dehydrogenase-like protein [Arabidopsis thaliana]
Bra020154	78.91	21.32	SNF1-related protein kinase regulatory subunit beta-1 OS=Arabidopsis thaliana GN=KINB1 PE=1 SV=1
Bra029212	3.7	0.31	flavonol synthase 3 [Arabidopsis thaliana]
Bra020747	6.95	1.21	Cytochrome P450 85A2 OS=Arabidopsis thaliana GN=CYP85A2 PE=2 SV=1
Bra020125	13.33	3.08	Auxin response factor 7 OS=Arabidopsis thaliana GN=ARF7 PE=1 SV=2
Bra003090	9.77	2.03	Ribonuclease P protein subunit P38-like protein [Arabidopsis thaliana]
Bra009310	10.4	2.18	Heparanase-like protein 1 OS=Arabidopsis thaliana GN=At5g07830 PE=2 SV=1
Bra015274	138.68	38.31	Fasciclin-like arabinogalactan protein 9 OS=Arabidopsis thaliana GN=FLA9 PE=1 SV=1
Bra009126	75.07	19.97	Cytochrome P450 90A1 OS=Arabidopsis thaliana GN=CYP90A1 PE=2 SV=1
Bra002465	26.02	6.6	glycerol-3-phosphate acyltransferase 9 [Arabidopsis thaliana]
Bra009194	17.41	4.16	thioredoxin-related protein [Arabidopsis thaliana]
Bra025194	25.33	6.28	Cytochrome P450 71B3 OS=Arabidopsis thaliana GN=CYP71B3 PE=2 SV=2
Bra018568	72.95	19.75	uncharacterized protein [Arabidopsis thaliana]
Bra039669	20.83	5.04	ABC transporter G family member 24 OS=Arabidopsis thaliana GN=ABCG24 PE=1 SV=2
Bra018772	12.32	2.72	myb/SANT-like DNA-binding domain-containing protein [Arabidopsis thaliana]
Bra019686	38.35	9.98	Phosphate transporter PHO1 homolog 3 OS=Arabidopsis thaliana GN=PHO1;H3 PE=2 SV=2
Bra010062	4.7	0.58	uncharacterized protein [Arabidopsis thaliana]
Bra019592	2.79	0.06	cysteine proteinase-like protein [Arabidopsis thaliana]
Bra025384	9.65	2	Pentatricopeptide repeat-containing protein At3g29230 OS=Arabidopsis thaliana GN=PCMP-E27 PE=2 SV=1
Bra024780	18.09	4.36	Probable WRKY transcription factor 3 OS=Arabidopsis thaliana GN=WRKY3 PE=2 SV=1
Bra020023	3.78	0.35	carbohydrate-binding X8 domain-containing protein [Arabidopsis thaliana]
Bra018857	50.15	13.46	calcium-dependent lipid-binding domain-containing protein [Arabidopsis thaliana]
Bra004125	18.13	4.4	Auxin response factor 8 OS=Arabidopsis thaliana GN=ARF8 PE=2 SV=2
Bra015832	4.88	0.65	SAUR-like auxin-responsive protein [Arabidopsis thaliana]
Bra030155	39.48	10.28	GDSL esterase/lipase At1g29660 OS=Arabidopsis thaliana GN=At1g29660 PE=2 SV=1
Bra015058	3.39	0.21	Uncharacterized acetyltransferase At3g50280 OS=Arabidopsis thaliana GN=At3g50280 PE=1 SV=1
Bra015787	58.61	15.76	High mobility group B protein 9 OS=Arabidopsis thaliana GN=HMGB9 PE=2 SV=1
Bra013599	59.6	15.86	Potassium channel AKT2/3 OS=Arabidopsis thaliana GN=AKT2 PE=1 SV=1
Bra013778	32.99	8.5	Acyl-CoA-binding domain-containing protein 3 OS=Arabidopsis thaliana GN=ACBP3 PE=1 SV=1
Bra040122	138.75	38.01	Auxin-responsive protein IAA16 OS=Arabidopsis thaliana GN=IAA16 PE=1 SV=1
Bra011482	2.93	0.1	uncharacterized protein [Arabidopsis thaliana]
Bra011656	521.31	143	Chaperone protein dnaJ 11, chloroplastic OS=Arabidopsis thaliana GN=ATJ11 PE=1 SV=2
Bra013751	4.93	0.68	RING-H2 zinc finger protein RHA4a OS=Arabidopsis thaliana GN=RHA4A PE=2 SV=1
Bra026239	12.74	2.88	ubiquitin carboxyl-terminal hydrolase-like protein [Arabidopsis thaliana]
Bra023861	5.29	0.78	UDP-glycosyltransferase 71B7 OS=Arabidopsis thaliana GN=UGT71B7 PE=2 SV=2
Bra011573	15.85	3.79	major facilitator family protein [Arabidopsis thaliana]
Bra030018	12.05	2.6	Rossmann-fold NAD(P)-binding domain-containing protein [Arabidopsis thaliana]
Bra023890	3.28	0.18	Glycolipid transfer protein (GLTP) family protein [Arabidopsis thaliana]
Bra039768	3.14	0.16	glycosyl hydrolase family 10 protein / carbohydrate-binding domain-containing protein [Arabidopsis thaliana]
Bra012942	7.94	1.5	protein kinase-like protein [Arabidopsis thaliana]
Bra038811	116.96	32.06	plasma-membrane associated cation-binding protein 1 [Arabidopsis thaliana]
Bra006543	9.25	1.82	SPX domain-containing protein 1 OS=Arabidopsis thaliana GN=SPX1 PE=2 SV=2
Bra001547	19.88	4.79	Pectinesterase/pectinesterase inhibitor 3 OS=Arabidopsis thaliana GN=PME3 PE=2 SV=2
Bra000742	4.87	0.63	E3 ubiquitin-protein ligase RHA1B OS=Arabidopsis thaliana GN=RHA1B PE=2 SV=1
Bra001579	32.08	8.37	Transcription factor TCP4 OS=Arabidopsis thaliana GN=TCP4 PE=2 SV=1
Bra006337	68.39	18.31	uncharacterized protein [Arabidopsis thaliana]
Bra012832	33.48	8.76	high mobility group protein B1 [Arabidopsis thaliana]
Bra001140	23.95	5.99	heavy-metal-associated domain-containing protein [Arabidopsis thaliana]
Bra017705	5.5	0.83	Protein NLP2 OS=Arabidopsis thaliana GN=NLP2 PE=2 SV=3
Bra006511	5.76	0.88	Probable sulfate transporter 3.5 OS=Arabidopsis thaliana GN=SULTR3;5 PE=2 SV=1
Bra031685	3.02	0.12	NADPH-dependent thioredoxin reductase A [Arabidopsis thaliana]
Bra037825	3.92	0.37	LRR receptor-like serine/threonine-protein kinase HSL2 OS=Arabidopsis thaliana GN=HSL2 PE=2 SV=1
Bra037351	15.76	3.73	DEAD-box ATP-dependent RNA helicase 8 OS=Arabidopsis thaliana GN=RH8 PE=2 SV=1
Bra036788	92.5	25.23	Non-specific lipid-transfer protein 5 OS=Arabidopsis thaliana GN=LTP5 PE=1 SV=1
Bra026934	9.52	1.95	Cytochrome P450 71B28 OS=Arabidopsis thaliana GN=CYP71B28 PE=2 SV=1
Bra027007	8.17	1.54	chaperone DnaJ-domain containing protein [Arabidopsis thaliana]
Bra037801	7.21	1.33	Cyanate hydratase OS=Arabidopsis thaliana GN=CYN PE=1 SV=1
Bra027471	21.95	5.5	uncharacterized protein [Arabidopsis thaliana]
Bra035839	41.86	11.09	farnesylated protein 3 [Arabidopsis thaliana]
Bra024727	4.53	0.55	UPF0725 protein EMB2204 OS=Arabidopsis thaliana GN=EMB2204 PE=2 SV=2
Bra032893	35.2	9.27	Glyoxysomal processing protease, glyoxysomal OS=Arabidopsis thaliana GN=DEG15 PE=1 SV=2
Bra032439	56.05	14.69	Delta-9 acyl-lipid desaturase 1 OS=Arabidopsis thaliana GN=ADS1 PE=2 SV=1
Bra037880	253.72	69.18	Cryptochrome-1 OS=Arabidopsis thaliana GN=CRY1 PE=1 SV=2
Bra030338	60.76	16.3	EamA-like transporter-like protein [Arabidopsis thaliana]
Bra034372	15.57	3.62	Arogenate dehydratase 3, chloroplastic OS=Arabidopsis thaliana GN=ADT3 PE=1 SV=1
Bra039275	12.03	2.67	uncharacterized protein [Arabidopsis thaliana]
Bra010474	8.79	1.79	Oleosin 18.5 kDa OS=Arabidopsis thaliana GN=At4g25140 PE=1 SV=1
Bra016642	104.22	28.69	uncharacterized protein [Arabidopsis thaliana]
Bra038083	7.97	1.48	ERD (early-responsive to dehydration stress) family protein [Arabidopsis thaliana]
Bra034536	8.72	1.73	Serine/threonine-protein kinase Aurora-1 OS=Arabidopsis thaliana GN=AUR1 PE=2 SV=1
Bra010951	23.12	5.8	GYF domain-containing protein [Arabidopsis thaliana]
Bra016534	26.29	6.59	Probable peptide/nitrate transporter At1g18880 OS=Arabidopsis thaliana GN=At1g18880 PE=2 SV=1
Bra016458	5.24	0.77	Protein NLP4 OS=Arabidopsis thaliana GN=NLP4 PE=2 SV=1
Bra030856	88.45	24.49	branched-chain alpha-keto acid decarboxylase E1 beta subunit [Arabidopsis thaliana]
Bra034530	16.19	3.88	La protein 1 [Arabidopsis thaliana]
Bra010798	2.87	0.07	Mucin-1 OS=Mesocricetus auratus GN=MUC1 PE=2 SV=1
Bra016318	17.36	4.23	uncharacterized protein [Arabidopsis thaliana]
Bra021032	35.67	9.16	Abscisic acid receptor PYR1 OS=Arabidopsis thaliana GN=PYR1 PE=1 SV=1
CUFF.10609.1	4.11	0.43	-
CUFF.13235.1	3.36	0.22	-
CUFF.13800.1	6.02	0.97	-
CUFF.15836.2	11.64	2.58	-
CUFF.18112.1	3.36	0.23	Auxin transport protein BIG OS=Arabidopsis thaliana GN=BIG PE=2 SV=2
CUFF.18908.1	5.96	0.92	-
CUFF.19950.1	19.84	4.75	-
CUFF.19951.1	38.9	10.03	-
CUFF.20135.1	4.26	0.45	-
CUFF.20266.1	12.74	2.83	CRS2-associated factor 1, chloroplastic OS=Arabidopsis thaliana GN=At2g20020 PE=1 SV=2
CUFF.2636.1	2.58	0	-
CUFF.3560.1	9.13	1.88	Zinc finger CCCH domain-containing protein 41 OS=Arabidopsis thaliana GN=At3g27700 PE=1 SV=1
CUFF.6576.1	2.79	0.05	-
CUFF.8703.1	15.14	3.52	-
CUFF.8704.1	15.48	3.64	-
Bra034488	21.19	5.42	DNA-binding storekeeper protein-related transcriptional regulator [Arabidopsis thaliana]
Bra004501	5.72	0.94	B3 domain-containing transcription factor NGA1 OS=Arabidopsis thaliana GN=NGA1 PE=1 SV=1
Bra029831	8.71	1.82	Phenylalanine ammonia-lyase 4 OS=Arabidopsis thaliana GN=PAL4 PE=1 SV=1
Bra022277	59.7	16.76	uncharacterized protein [Arabidopsis thaliana]
Bra030472	49.99	13.65	polymerase gamma 2 [Arabidopsis thaliana]
Bra005508	12.73	2.98	auxin-responsive protein IAA13 [Arabidopsis thaliana]
Bra030454	22.63	5.87	Nse4, component of Smc5/6 DNA repair complex [Arabidopsis thaliana]
Bra004577	2.85	0.13	uncharacterized protein [Arabidopsis thaliana]
Bra033005	24.68	6.33	uncharacterized protein [Arabidopsis thaliana]
Bra022091	30.74	8.15	Regulator of nonsense transcripts 1 homolog OS=Arabidopsis thaliana GN=UPF1 PE=1 SV=2
Bra023368	4.08	0.48	oxidoreductase, 2OG-Fe(II) oxygenase family protein [Arabidopsis thaliana]
Bra031856	5.65	0.94	uncharacterized protein [Arabidopsis thaliana]
Bra023361	7.43	1.41	uncharacterized protein [Arabidopsis thaliana]
Bra007938	12.38	2.89	-
Bra028866	3.3	0.26	RING/U-box domain-containing protein [Arabidopsis thaliana]
Bra031852	3.64	0.33	Transcription factor bHLH93 OS=Arabidopsis thaliana GN=BHLH93 PE=1 SV=1
Bra029216	7.92	1.62	uncharacterized protein [Arabidopsis thaliana]
Bra020379	3.25	0.22	WD-40 repeat-containing protein MSI1 OS=Arabidopsis thaliana GN=MSI1 PE=1 SV=1
Bra008709	7.91	1.6	RNA-binding KH domain-containing protein [Arabidopsis thaliana]
Bra008659	11.28	2.55	Protein NSP-INTERACTING KINASE 1 OS=Arabidopsis thaliana GN=NIK1 PE=1 SV=1
Bra009302	165.28	47.9	uncharacterized protein [Arabidopsis thaliana]
Bra015598	8.12	1.68	C2H2-like zinc finger protein [Arabidopsis thaliana]
Bra002261	12.33	2.81	Tubulin alpha-3/alpha-5 chain OS=Arabidopsis thaliana GN=TUBA3 PE=2 SV=1
Bra002266	64.13	17.59	uncharacterized protein [Arabidopsis thaliana]
Bra015227	110.68	31.64	Ferredoxin--nitrite reductase, chloroplastic OS=Arabidopsis thaliana GN=NIR1 PE=1 SV=1
Bra009479	5.41	0.89	carbonic anhydrase [Arabidopsis thaliana]
Bra009460	24.59	6.34	S-adenosyl-L-methionine-dependent methyltransferase-like protein [Arabidopsis thaliana]
Bra009151	21.98	5.65	guanylyl cyclase 1 [Arabidopsis thaliana]
Bra002121	2.44	0	SAUR-like auxin-responsive protein [Arabidopsis thaliana]
Bra039367	19.25	4.9	Protein STRUBBELIG-RECEPTOR FAMILY 4 OS=Arabidopsis thaliana GN=SRF4 PE=2 SV=1
Bra018130	14.78	3.61	alpha/beta-hydrolase-like protein [Arabidopsis thaliana]
Bra018877	11.97	2.78	uncharacterized protein [Arabidopsis thaliana]
Bra024301	8.14	1.66	uncharacterized protein [Arabidopsis thaliana]
Bra026074	24.39	6.35	Syntaxin-51 OS=Arabidopsis thaliana GN=SYP51 PE=1 SV=1
Bra017919	12.17	2.85	plant glycogenin-like starch initiation protein 2 [Arabidopsis thaliana]
Bra025920	59.73	16.6	ketose-bisphosphate aldolase class-II-like protein [Arabidopsis thaliana]
Bra033698	14.17	3.43	Protein argonaute 10 OS=Arabidopsis thaliana GN=AGO10 PE=2 SV=1
Bra025993	12.91	2.99	Glutathione S-transferase U26 OS=Arabidopsis thaliana GN=GSTU26 PE=2 SV=1
Bra019013	2.88	0.14	legume lectin-like protein [Arabidopsis thaliana]
Bra025076	62.94	17.71	RNI-like superfamily protein [Arabidopsis thaliana]
Bra009667	17.66	4.45	Transcription factor TCP7 OS=Arabidopsis thaliana GN=TCP7 PE=2 SV=1
Bra025332	3.24	0.21	Putative membrane lipoprotein [Arabidopsis thaliana]
Bra035077	3.89	0.41	Mitochondrial transcription termination factor family protein [Arabidopsis thaliana]
Bra015024	4.63	0.66	uncharacterized protein [Arabidopsis thaliana]
Bra030070	32.7	8.76	Zinc finger protein CONSTANS-LIKE 15 OS=Arabidopsis thaliana GN=COL15 PE=2 SV=1
Bra016067	11.38	2.58	RING-H2 finger protein ATL3 OS=Arabidopsis thaliana GN=ATL3 PE=2 SV=1
Bra035137	42.42	11.7	AP2-like ethylene-responsive transcription factor [Arabidopsis thaliana]
Bra015952	61.43	17.36	Transmembrane Fragile-X-F-associated protein [Arabidopsis thaliana]
Bra003160	7.78	1.58	glyoxal oxidase-related protein [Arabidopsis thaliana]
Bra003285	3.07	0.2	uncharacterized protein [Arabidopsis thaliana]
Bra033496	9.52	2.04	uncharacterized protein [Arabidopsis thaliana]
Bra011600	8.06	1.63	Protein NLP2 OS=Arabidopsis thaliana GN=NLP2 PE=2 SV=3
Bra034074	11.15	2.48	myb family transcription factor [Arabidopsis thaliana]
Bra023802	6	1.04	EPIDERMAL PATTERNING FACTOR-like protein 5 OS=Arabidopsis thaliana GN=EPFL5 PE=3 SV=1
Bra011857	42.14	11.56	shikimate kinase 2 [Arabidopsis thaliana]
Bra028288	395.58	114.65	L-iditol 2-dehydrogenase [Arabidopsis thaliana]
Bra038457	14.4	3.47	uncharacterized protein [Arabidopsis thaliana]
Bra006760	4.83	0.7	Glutaredoxin family protein [Arabidopsis thaliana]
Bra022809	160.52	46.11	histone H1.2 [Arabidopsis thaliana]
Bra019240	50.15	14.07	Acyl-CoA-binding domain-containing protein 3 OS=Arabidopsis thaliana GN=ACBP3 PE=1 SV=1
Bra019315	61.98	17.36	Cysteine-rich receptor-like protein kinase 17 OS=Arabidopsis thaliana GN=CRK17 PE=2 SV=2
Bra013159	18.96	4.77	Enoyl-[acyl-carrier-protein] reductase [NADH], chloroplastic OS=Brassica napus PE=1 SV=2
Bra017835	2.78	0.08	hookless 1 / N-acetyltransferase [Arabidopsis thaliana]
Bra006333	9.39	1.97	structural maintenance of chromosomes 5 [Arabidopsis thaliana]
Bra013183	1520.4	443.99	photosystem II light harvesting complex protein 2.1 [Arabidopsis thaliana]
Bra000820	15.79	3.83	Two pore calcium channel protein 1 OS=Arabidopsis thaliana GN=TPC1 PE=1 SV=1
Bra019077	6.09	1.09	Kua-ubiquitin conjugating enzyme hybrid localisation domain-containing protein [Arabidopsis thaliana]
Bra017469	303.31	86.56	putative acetyl-CoA acetyltransferase, cytosolic 2 [Arabidopsis thaliana]
Bra027020	8.14	1.68	plant invertase/pectin methylesterase inhibitor domain-containing protein [Arabidopsis thaliana]
Bra039199	48.12	13.17	Cyclin-dependent kinase inhibitor 1 OS=Arabidopsis thaliana GN=KRP1 PE=1 SV=2
Bra017376	4.21	0.53	agamous-like MADS-box protein AGL3 [Arabidopsis thaliana]
Bra007717	3.88	0.42	Glutaredoxin-C11 OS=Arabidopsis thaliana GN=GRXC11 PE=3 SV=1
Bra023138	8.09	1.67	Ribonucleoprotein At2g37220, chloroplastic OS=Arabidopsis thaliana GN=At2g37220 PE=1 SV=1
Bra036212	15.06	3.72	Protein RIK OS=Arabidopsis thaliana GN=RIK PE=1 SV=2
Bra027453	7.85	1.56	GDSL esterase/lipase At5g03610 OS=Arabidopsis thaliana GN=At5g03610 PE=2 SV=1
Bra016951	9.25	1.96	Transcription factor bHLH106 OS=Arabidopsis thaliana GN=BHLH106 PE=2 SV=1
Bra035683	3.21	0.24	3-ketoacyl-CoA synthase 12 OS=Arabidopsis thaliana GN=KCS12 PE=2 SV=1
Bra025476	2.77	0.1	-
Bra021815	36.55	9.88	beta glucosidase 33 [Arabidopsis thaliana]
Bra017041	2.9	0.14	HXXXD-type acyl-transferase-like protein [Arabidopsis thaliana]
Bra016622	6.73	1.24	Ubiquitin domain-containing protein [Arabidopsis thaliana]
Bra010714	8.31	1.67	Kinesin motor family protein [Arabidopsis thaliana]
Bra038080	10.99	2.52	UDP-glycosyltransferase 75D1 OS=Arabidopsis thaliana GN=UGT75D1 PE=2 SV=2
Bra010469	11.8	2.74	protein SRG1 [Arabidopsis thaliana]
Bra021061	4.5	0.6	RING/U-box domain-containing protein [Arabidopsis thaliana]
Bra010354	3.6	0.33	Flavin-containing monooxygenase YUCCA8 OS=Arabidopsis thaliana GN=YUC8 PE=2 SV=1
Bra010762	11.6	2.69	casein kinase I [Arabidopsis thaliana]
Bra021029	33.48	9.03	PLATZ transcription factor family protein [Arabidopsis thaliana]
Bra035290	12.51	2.86	Pentatricopeptide repeat-containing protein At5g02860 OS=Arabidopsis thaliana GN=At5g02860 PE=2 SV=1
Bra016362	24	6.37	MLP-like protein 28 [Arabidopsis thaliana]
CUFF.13325.1	3.17	0.22	pyrophosphate--fructose-6-phosphate 1-phosphotransferase [Arabidopsis thaliana]
CUFF.13381.1	15.46	3.83	Protein FAR1-RELATED SEQUENCE 4 OS=Arabidopsis thaliana GN=FRS4 PE=2 SV=2
CUFF.1366.1	7.1	1.34	-
CUFF.14168.1	3.53	0.33	-
CUFF.15537.1	35.89	9.85	uncharacterized protein [Arabidopsis thaliana]
CUFF.15836.3	11.82	2.66	-
CUFF.16571.1	49.4	13.68	symplekin [Arabidopsis thaliana]
CUFF.17303.2	5.29	0.84	-
CUFF.18408.1	5.44	0.85	-
CUFF.18805.3	16.05	3.91	-
CUFF.20315.1	5.52	0.92	minichromosome maintenance protein 6 [Arabidopsis thaliana]
CUFF.2491.1	2.48	0	TIR-NBS-LRR class disease resistance protein [Arabidopsis thaliana]
CUFF.2546.1	3.81	0.41	-
CUFF.2548.1	4.14	0.5	-
CUFF.348.3	19.74	5.07	-
CUFF.7410.1	4.53	0.59	-
CUFF.7736.1	5.88	1	Ribonuclease H-like protein [Arabidopsis thaliana]
CUFF.803.1	4.81	0.7	-
CUFF.8862.1	9.65	2.08	-
Bra030437	20.89	5.61	ABC transporter G family member 12 OS=Arabidopsis thaliana GN=ABCG12 PE=1 SV=1
Bra005419	15.7	4.08	uncharacterized protein [Arabidopsis thaliana]
Bra039446	6.53	1.28	cyclin family protein [Arabidopsis thaliana]
Bra033866	13.64	3.37	Pentatricopeptide repeat-containing protein At1g31920 OS=Arabidopsis thaliana GN=PCMP-H11 PE=2 SV=1
Bra032267	26.47	7.16	uncharacterized protein [Arabidopsis thaliana]
Bra018369	15.52	3.91	C2H2-type zinc finger protein [Arabidopsis thaliana]
Bra029613	27.45	7.55	DEAD-box ATP-dependent RNA helicase 50 OS=Arabidopsis thaliana GN=RH50 PE=2 SV=2
Bra029773	18.52	4.83	pectate lyase [Arabidopsis thaliana]
Bra031386	3.09	0.23	UDP-glycosyltransferase 85A7 OS=Arabidopsis thaliana GN=UGT85A7 PE=2 SV=1
Bra031267	12.89	3.2	ABC transporter C family member 8 OS=Arabidopsis thaliana GN=ABCC8 PE=2 SV=3
Bra029653	14.06	3.45	autophagocytosis-associated family protein [Arabidopsis thaliana]
Bra027394	65.87	19.35	protein indeterminate(ID)-domain 11 [Arabidopsis thaliana]
Bra027324	8.46	1.86	cytochrome P450, family 72, subfamily A, polypeptide 7 [Arabidopsis thaliana]
Bra022181	32.25	9.05	Topless-related protein 2 OS=Arabidopsis thaliana GN=TPR2 PE=1 SV=2
Bra005463	16.74	4.3	Nudix hydrolase 22, chloroplastic OS=Arabidopsis thaliana GN=NUDT22 PE=2 SV=2
Bra023711	60.76	17.5	uncharacterized protein [Arabidopsis thaliana]
Bra022047	3.35	0.29	Retrotransposon gag domain-containing protein 1 OS=Mus musculus GN=Rgag1 PE=2 SV=1
Bra029376	3.17	0.24	Calcium-dependent protein kinase 12 OS=Arabidopsis thaliana GN=CPK12 PE=1 SV=1
Bra029359	7.23	1.48	Tudor/PWWP/MBT domain-containing protein [Arabidopsis thaliana]
Bra029215	7.49	1.51	farnesylated protein 3 [Arabidopsis thaliana]
Bra020120	15	3.76	uncharacterized protein [Arabidopsis thaliana]
Bra020152	5.72	0.99	Protein argonaute 9 OS=Arabidopsis thaliana GN=AGO9 PE=1 SV=2
Bra028848	3.44	0.32	Fasciclin-like arabinogalactan protein 11 OS=Arabidopsis thaliana GN=FLA11 PE=2 SV=2
Bra028402	15.01	3.75	Protein kinase family protein [Arabidopsis thaliana]
Bra031938	22.04	5.95	Probable methyltransferase PMT26 OS=Arabidopsis thaliana GN=At5g64030 PE=1 SV=1
Bra021978	10.65	2.52	uncharacterized protein [Arabidopsis thaliana]
Bra002667	12.52	3.02	WD-40 repeat-containing protein MSI1 OS=Arabidopsis thaliana GN=MSI1 PE=1 SV=1
Bra015371	23.72	6.4	lipid-binding serum glycoprotein-like protein [Arabidopsis thaliana]
Bra009326	27.88	7.57	Agmatine deiminase OS=Arabidopsis thaliana GN=AIH PE=1 SV=2
Bra033220	27.6	7.61	C2H2-type zinc finger protein [Arabidopsis thaliana]
Bra003014	29.48	8.18	calcium-binding endonuclease/exonuclease/phosphatase family protein [Arabidopsis thaliana]
Bra002728	11.26	2.71	haloacid dehalogenase-like hydrolase domain-containing protein [Arabidopsis thaliana]
Bra009514	27.2	7.34	Serine/threonine-protein kinase CTR1 OS=Arabidopsis thaliana GN=CTR1 PE=1 SV=1
Bra033615	25.9	6.96	Protein BRASSINOSTEROID INSENSITIVE 1 OS=Arabidopsis thaliana GN=BRI1 PE=1 SV=1
Bra018133	11.27	2.69	DEAD-box ATP-dependent RNA helicase 35 OS=Arabidopsis thaliana GN=RH35 PE=2 SV=1
Bra009649	3.38	0.32	-
Bra010010	109.99	32.05	bZIP transcription factor-like protein [Arabidopsis thaliana]
Bra025675	29.03	7.89	Phosphoserine phosphatase, chloroplastic OS=Arabidopsis thaliana GN=PSP PE=1 SV=2
Bra026184	20.89	5.67	Microtubule-associated protein 70-4 OS=Arabidopsis thaliana GN=MAP70.4 PE=1 SV=1
Bra018162	50.89	14.75	RING/U-box domain-containing protein [Arabidopsis thaliana]
Bra010126	69.81	20.57	phosphoglycerate mutase-like protein [Arabidopsis thaliana]
Bra003224	37.6	10.66	haloacid dehalogenase-like hydrolase domain-containing protein [Arabidopsis thaliana]
Bra012113	65.6	18.98	Serine/threonine-protein kinase SRK2I OS=Arabidopsis thaliana GN=SRK2I PE=1 SV=1
Bra012460	6.43	1.2	F-box/LRR-repeat protein At2g43260 OS=Arabidopsis thaliana GN=At2g43260 PE=1 SV=1
Bra003769	4.51	0.66	Uncharacterized membrane protein At1g75140 OS=Arabidopsis thaliana GN=At1g75140 PE=1 SV=3
Bra015181	35.26	9.87	OBP3-responsive protein 4 [Arabidopsis thaliana]
Bra003547	20.18	5.28	Adenine phosphoribosyltransferase 2 OS=Arabidopsis thaliana GN=APT2 PE=2 SV=1
Bra012358	3.67	0.42	auxin efflux carrier component 7 [Arabidopsis thaliana]
Bra015741	8.25	1.78	RNA recognition motif-containing protein [Arabidopsis thaliana]
Bra012263	72.59	20.73	PLATZ transcription factor domain-containing protein [Arabidopsis thaliana]
Bra033549	5.08	0.83	catalytic/ cation binding / hydrolase [Arabidopsis thaliana]
Bra031405	4.42	0.62	phosphoinositide binding protein [Arabidopsis thaliana]
Bra013456	100.43	29.22	putative CTP synthase [Arabidopsis thaliana]
Bra029985	2.51	0.06	C2H2 and C2HC zinc finger-containing protein [Arabidopsis thaliana]
Bra037550	2.48	0.03	-
Bra026282	18.2	4.78	Uncharacterized GPI-anchored protein At4g28100 OS=Arabidopsis thaliana GN=At4g28100 PE=1 SV=1
Bra013936	9.33	2.08	ABC transporter B family member 2 OS=Arabidopsis thaliana GN=ABCB2 PE=1 SV=3
Bra031523	16.32	4.11	Putative potassium transporter 12 OS=Arabidopsis thaliana GN=POT12 PE=1 SV=2
Bra001164	23.2	6.37	Nuclear transcription factor Y subunit A-2 OS=Arabidopsis thaliana GN=NFYA2 PE=2 SV=1
Bra013176	4131.75	1256.26	glycine-rich protein 3 [Arabidopsis thaliana]
Bra001704	81.36	23.59	CRS1 / YhbY (CRM) domain-containing protein [Arabidopsis thaliana]
Bra028970	16.51	4.17	Mitochondrial transcription termination factor family protein [Arabidopsis thaliana]
Bra017792	7.42	1.51	uncharacterized protein [Arabidopsis thaliana]
Bra038810	3.79	0.46	Leucine-rich repeat receptor-like serine/threonine-protein kinase BAM3 OS=Arabidopsis thaliana GN=BAM3 PE=2 SV=3
Bra006851	14.04	3.52	GATA transcription factor 21 OS=Arabidopsis thaliana GN=GATA21 PE=1 SV=2
Bra012714	36.35	10.36	Inositol transporter 4 OS=Arabidopsis thaliana GN=INT4 PE=1 SV=1
Bra029046	7.23	1.43	UDP-glycosyltransferase 79B6 OS=Arabidopsis thaliana GN=UGT79B6 PE=2 SV=1
Bra019058	40.71	11.5	B-box type zinc finger-containing protein [Arabidopsis thaliana]
Bra012941	6.84	1.37	Pentatricopeptide repeat-containing protein At3g53360, mitochondrial OS=Arabidopsis thaliana GN=PCMP-E86 PE=2 SV=1
Bra012851	5.7	1	Diacylglycerol O-acyltransferase 2 OS=Arabidopsis thaliana GN=DGAT2 PE=2 SV=1
Bra000865	8.66	1.92	F-box protein SKIP17 OS=Arabidopsis thaliana GN=SKIP17 PE=1 SV=1
Bra022987	18.04	4.71	WPP domain-associated protein OS=Arabidopsis thaliana GN=WAP PE=1 SV=2
Bra001582	14.7	3.76	C3HC4-type RING finger protein [Arabidopsis thaliana]
Bra022923	268.56	78.63	TRAF-like family protein [Arabidopsis thaliana]
Bra006639	35.69	9.98	Histone H2B.10 OS=Arabidopsis thaliana GN=At5g22880 PE=1 SV=3
Bra001367	6.58	1.31	loss of giant cells from organs protein [Arabidopsis thaliana]
Bra037837	3.79	0.46	Homeodomain-like/winged-helix DNA-binding family protein [Arabidopsis thaliana]
Bra027607	118.64	35.47	solute:sodium symporter [Arabidopsis thaliana]
Bra027605	129.27	38.24	nodulin MtN21 /EamA-like transporter family protein [Arabidopsis thaliana]
Bra026737	54.52	15.73	cinnamoyl coa reductase 1 [Arabidopsis thaliana]
Bra026811	23.7	6.45	65-kDa microtubule-associated protein 7 OS=Arabidopsis thaliana GN=MAP65-7 PE=2 SV=1
Bra007658	8.09	1.77	uncharacterized protein [Arabidopsis thaliana]
Bra038380	23.94	6.49	Uncharacterized membrane protein At4g09580 OS=Arabidopsis thaliana GN=At4g09580 PE=1 SV=1
Bra037326	2.47	0.04	Xylem serine proteinase 1 OS=Arabidopsis thaliana GN=XSP1 PE=2 SV=1
Bra017511	5.31	0.88	S-ribonuclease binding protein [Arabidopsis thaliana]
Bra027004	6.34	1.21	Major Facilitator Superfamily with SPX domain-containing protein [Arabidopsis thaliana]
Bra037773	4.94	0.76	Root phototropism protein 3 OS=Arabidopsis thaliana GN=RPT3 PE=1 SV=2
Bra037789	20.34	5.31	BolA-like family protein [Arabidopsis thaliana]
Bra032906	69.47	20.21	uncharacterized protein [Arabidopsis thaliana]
Bra027696	200.68	60.49	uncharacterized protein [Arabidopsis thaliana]
Bra007662	11.38	2.76	glycoside hydrolase family 28 protein / polygalacturonase (pectinase) family protein [Arabidopsis thaliana]
Bra027026	11.89	2.93	Pentatricopeptide repeat-containing protein At1g62680, mitochondrial OS=Arabidopsis thaliana GN=At1g62680 PE=2 SV=2
Bra032441	108.29	31.53	Salt tolerance protein OS=Arabidopsis thaliana GN=STO PE=1 SV=1
Bra007596	8.6	1.84	UPF0187 protein At3g61320, chloroplastic OS=Arabidopsis thaliana GN=At3g61320 PE=2 SV=2
Bra031222	10.73	2.51	cytochrome P450, family 96, subfamily A, polypeptide 5 [Arabidopsis thaliana]
Bra039103	2.7	0.11	Double-stranded RNA-binding protein 3 OS=Arabidopsis thaliana GN=DRB3 PE=2 SV=1
Bra017059	4	0.52	Expansin-A4 OS=Arabidopsis thaliana GN=EXPA4 PE=1 SV=1
Bra021930	2.3	0	FAD-binding and BBE domain-containing protein [Arabidopsis thaliana]
Bra016987	3.23	0.25	uncharacterized protein [Arabidopsis thaliana]
Bra025612	74.8	22	Pyridoxamine 5'-phosphate oxidase family protein [Arabidopsis thaliana]
Bra030284	585.14	174.08	Glycine-rich RNA-binding protein GRP2A OS=Sinapis alba PE=2 SV=1
Bra035673	73.84	21.77	Histone H4 OS=Glycine max PE=3 SV=1
Bra016903	38.61	11.02	Zinc finger CCCH domain-containing protein 30 OS=Arabidopsis thaliana GN=At2g41900 PE=1 SV=2
Bra010887	15.15	3.84	Telomerase activating protein Est1 [Arabidopsis thaliana]
Bra014316	15.48	3.96	PaaI-thioesterase domain-containing protein [Arabidopsis thaliana]
Bra016735	31.66	8.93	Allene oxide cyclase 4, chloroplastic OS=Arabidopsis thaliana GN=AOC4 PE=2 SV=1
Bra030886	44.51	12.58	indeterminate(ID)-domain 7 protein [Arabidopsis thaliana]
Bra034930	64.32	18.6	plastid movement impaired1 [Arabidopsis thaliana]
CUFF.1047.1	3.42	0.32	-
CUFF.11096.1	6.57	1.28	Putative uncharacterized protein YIL169C OS=Saccharomyces cerevisiae (strain ATCC 204508 / S288c) GN=YIL169C PE=1 SV=1
CUFF.11854.2	20.86	5.65	Tetraspanin family protein [Arabidopsis thaliana]
CUFF.12808.1	2.33	0	-
CUFF.13122.1	23.07	6.32	Nitrate transporter 1.2 OS=Arabidopsis thaliana GN=NRT1.2 PE=1 SV=1
CUFF.13906.1	7.94	1.69	-
CUFF.15906.1	3.08	0.22	cysteine-rich receptor-like protein kinase 8 [Arabidopsis thaliana]
CUFF.17037.1	3.51	0.36	-
CUFF.18260.1	2.53	0.05	-
CUFF.19431.1	4.13	0.53	-
CUFF.19740.1	2.71	0.13	uncharacterized protein [Arabidopsis thaliana]
CUFF.20245.1	14.09	3.48	Retrotransposable element Tf2 155 kDa protein type 3 OS=Schizosaccharomyces pombe (strain 972 / ATCC 24843) GN=Tf2-11 PE=4 SV=1
CUFF.2637.1	2.32	0	-
CUFF.2690.2	9.92	2.33	ATPase 2, plasma membrane-type OS=Arabidopsis thaliana GN=AHA2 PE=1 SV=2
CUFF.5862.1	3.13	0.22	Serine carboxypeptidase-like 16 OS=Arabidopsis thaliana GN=SCPL16 PE=2 SV=1
CUFF.6590.1	2.7	0.12	Yip1 integral membrane domain-containing protein [Arabidopsis thaliana]
CUFF.6768.1	8.64	1.89	-
CUFF.7533.1	4.32	0.59	-
Bra018399	97.2	29.93	tropine dehydrogenase [Arabidopsis thaliana]
Bra018293	9.15	2.11	protein helicase in vascular tissue and tapetum [Arabidopsis thaliana]
Bra034814	3.59	0.43	Dihydroneopterin aldolase OS=Arabidopsis thaliana GN=FOLB1 PE=1 SV=1
Bra034865	3.6	0.42	RING-H2 finger protein ATL66 OS=Arabidopsis thaliana GN=ATL66 PE=2 SV=1
Bra034821	72.21	21.83	Digalactosyldiacylglycerol synthase 1, chloroplastic OS=Arabidopsis thaliana GN=DGD1 PE=1 SV=1
Bra032249	27.91	8.03	thioesterase-like protein [Arabidopsis thaliana]
Bra034770	30.55	8.68	chaperone DnaJ-domain containing protein [Arabidopsis thaliana]
Bra033882	12.84	3.28	SRPBCC ligand-binding domain-containing protein [Arabidopsis thaliana]
Bra018454	368.7	114.99	transcription factor lim1 [Arabidopsis thaliana]
Bra008199	2.6	0.13	cytochrome P450, family 96, subfamily A, polypeptide 8 [Arabidopsis thaliana]
Bra032978	3.71	0.46	uncharacterized protein [Arabidopsis thaliana]
Bra033007	36.64	10.65	Uncharacterized membrane protein At3g27390 OS=Arabidopsis thaliana GN=At3g27390 PE=1 SV=2
Bra008083	3.7	0.45	kunitz trypsin inhibitor 1 [Arabidopsis thaliana]
Bra026635	194.27	60.32	Two-component response regulator ARR14 OS=Arabidopsis thaliana GN=ARR14 PE=1 SV=2
Bra023513	358.15	110.55	Gibberellin-regulated protein 4 OS=Arabidopsis thaliana GN=GASA4 PE=1 SV=2
Bra008353	23.74	6.72	Probable pectin methyltransferase QUA2 OS=Arabidopsis thaliana GN=QUA2 PE=1 SV=2
Bra036334	8.31	1.91	Beta-galactosidase 5 OS=Arabidopsis thaliana GN=BGAL5 PE=2 SV=1
Bra008183	4.82	0.79	uncharacterized protein [Arabidopsis thaliana]
Bra028446	489.62	151.03	-
Bra003105	18.78	5.1	F-box protein At5g52880 OS=Arabidopsis thaliana GN=At5g52880 PE=2 SV=1
Bra009089	6.31	1.27	Putative SWI/SNF-related matrix-associated actin-dependent regulator of chromatin subfamily A member 3-like 1 OS=Arabidopsis thaliana GN=At5g05130 PE=2 SV=1
Bra002687	3.17	0.28	multipolar spindle 1 [Arabidopsis thaliana]
Bra009565	157.65	48.94	Two-component response regulator-like APRR7 OS=Arabidopsis thaliana GN=APRR7 PE=2 SV=1
Bra002253	7.15	1.54	Exostosin family protein [Arabidopsis thaliana]
Bra015469	86.29	26.09	Salt tolerance protein OS=Arabidopsis thaliana GN=STO PE=1 SV=1
Bra009384	155.44	47.62	protein EXORDIUM like 2 [Arabidopsis thaliana]
Bra015591	4.39	0.68	mannosyl-oligosaccharide glucosidase [Arabidopsis thaliana]
Bra009408	8.34	1.85	Histone-lysine N-methyltransferase, H3 lysine-9 specific SUVH1 OS=Arabidopsis thaliana GN=SUVH1 PE=2 SV=1
Bra002584	11.24	2.81	uncharacterized protein [Arabidopsis thaliana]
Bra009050	3.83	0.51	uncharacterized protein [Arabidopsis thaliana]
Bra008774	2.51	0.1	Triacylglycerol lipase 2 OS=Arabidopsis thaliana GN=LIP2 PE=2 SV=1
Bra002637	21.75	6.08	Probable phytol kinase 2, chloroplastic OS=Arabidopsis thaliana GN=At5g58560 PE=2 SV=2
Bra033279	26.47	7.48	S-adenosyl-L-methionine-dependent methyltransferase domain-containing protein [Arabidopsis thaliana]
Bra017939	15.49	4.09	uncharacterized protein [Arabidopsis thaliana]
Bra025944	9.2	2.14	ABC transporter G family member 11 OS=Arabidopsis thaliana GN=ABCG11 PE=1 SV=1
Bra025755	456.82	140.26	putative wound-responsive protein [Arabidopsis thaliana]
Bra009864	5.79	1.08	GATA transcription factor 12 OS=Arabidopsis thaliana GN=GATA12 PE=2 SV=1
Bra033590	684.32	213.47	fructose-bisphosphate aldolase, class I [Arabidopsis thaliana]
Bra009769	13.42	3.42	putative 30S ribosomal protein [Arabidopsis thaliana]
Bra019785	104.75	32.25	UDP-glucose 4-epimerase 1 OS=Arabidopsis thaliana GN=At1g12780 PE=1 SV=2
Bra038287	43.54	12.92	L-type lectin-domain containing receptor kinase I.3 OS=Arabidopsis thaliana GN=LECRK13 PE=1 SV=1
Bra019983	37.05	10.94	Shaggy-related protein kinase kappa OS=Arabidopsis thaliana GN=ASK10 PE=2 SV=2
Bra015102	3.03	0.23	uncharacterized protein [Arabidopsis thaliana]
Bra015716	16.7	4.53	putative trihelix DNA-binding protein [Arabidopsis thaliana]
Bra012507	12.94	3.37	ALBINO3-like protein 1, chloroplastic OS=Arabidopsis thaliana GN=ALB3L1 PE=2 SV=3
Bra004068	23.49	6.58	chloroplast sensor kinase [Arabidopsis thaliana]
Bra016053	46.18	13.73	uncharacterized protein [Arabidopsis thaliana]
Bra016178	36.92	10.73	MLP-like protein 31 OS=Arabidopsis thaliana GN=MLP31 PE=1 SV=2
Bra014920	3.89	0.51	HR-like lesion-inducing protein-like protein [Arabidopsis thaliana]
Bra004290	87.94	26.34	uncharacterized protein [Arabidopsis thaliana]
Bra021579	137.41	41.5	Probable leucine-rich repeat receptor-like serine/threonine-protein kinase At3g14840 OS=Arabidopsis thaliana GN=LRR-RLK PE=1 SV=1
Bra023885	2.95	0.24	jacalin-like lectin domain-containing protein [Arabidopsis thaliana]
Bra011805	27.12	7.6	uncharacterized protein [Arabidopsis thaliana]
Bra013324	5.69	1.09	uncharacterized protein [Arabidopsis thaliana]
Bra013257	4.53	0.7	C2H2 and C2HC zinc finger-containing protein [Arabidopsis thaliana]
Bra040139	62.89	18.59	uncharacterized protein [Arabidopsis thaliana]
Bra011304	8.25	1.91	Pentatricopeptide repeat-containing protein At4g31850, chloroplastic OS=Arabidopsis thaliana GN=PGR3 PE=1 SV=1
Bra026366	4.06	0.58	C2H2 type zinc finger protein [Arabidopsis thaliana]
Bra040167	8.22	1.84	GATA transcription factor 26 [Arabidopsis thaliana]
Bra011697	34.24	9.98	Acidic leucine-rich nuclear phosphoprotein 32-related protein OS=Arabidopsis thaliana GN=At3g50690 PE=2 SV=1
Bra026230	68.39	20.55	Beta-amylase 3, chloroplastic OS=Arabidopsis thaliana GN=BAM3 PE=1 SV=3
Bra037580	24.31	6.83	aspartyl protease family protein [Arabidopsis thaliana]
Bra013941	2.97	0.24	Calcium-transporting ATPase 10, plasma membrane-type OS=Arabidopsis thaliana GN=ACA10 PE=1 SV=2
Bra013302	5.03	0.86	KH domain-containing protein At4g18375 OS=Arabidopsis thaliana GN=At4g18375 PE=2 SV=1
Bra013800	2.18	0	Rhamnogalacturonate lyase family protein [Arabidopsis thaliana]
Bra021291	3.1	0.27	Beta-glucosidase 44 OS=Arabidopsis thaliana GN=BGLU44 PE=2 SV=1
Bra006809	83.52	25.33	CBL-interacting serine/threonine-protein kinase 21 OS=Arabidopsis thaliana GN=CIPK21 PE=1 SV=1
Bra000053	2.59	0.11	trichome birefringence-like 34 protein [Arabidopsis thaliana]
Bra012964	65.34	19.3	Two-component response regulator-like APRR1 OS=Arabidopsis thaliana GN=APRR1 PE=1 SV=1
Bra012578	2.67	0.13	Cellulose synthase A catalytic subunit 8 [UDP-forming] OS=Arabidopsis thaliana GN=CESA8 PE=1 SV=1
Bra006242	32.04	9.33	SWI/SNF complex component SNF12 homolog OS=Arabidopsis thaliana GN=At5g14170 PE=1 SV=1
Bra000778	5.1	0.87	bifunctional inhibitor/lipid-transfer protein/seed storage 2S albumin-like protein [Arabidopsis thaliana]
Bra019286	10.91	2.75	coatomer subunit beta'-3 [Arabidopsis thaliana]
Bra000483	165.85	50.33	Histone H2B.1 OS=Arabidopsis thaliana GN=At1g07790 PE=1 SV=3
Bra000187	2.88	0.2	Probable peptide/nitrate transporter At2g40460 OS=Arabidopsis thaliana GN=At2g40460 PE=2 SV=2
Bra000037	31.9	9.07	Acetyl-coenzyme A carboxylase carboxyl transferase subunit alpha, chloroplastic OS=Arabidopsis thaliana GN=CAC3 PE=1 SV=1
Bra028974	14.73	3.87	calcium-dependent lipid-binding domain-containing protein [Arabidopsis thaliana]
Bra023087	15.82	4.16	ABC transporter B family member 1 OS=Arabidopsis thaliana GN=ABCB1 PE=1 SV=1
Bra006674	6.03	1.21	Interactor of constitutive active ROPs 3 OS=Arabidopsis thaliana GN=ICR3 PE=2 SV=1
Bra005969	14.11	3.62	Transcription factor BIM1 OS=Arabidopsis thaliana GN=BIM1 PE=1 SV=2
Bra041065	6.4	1.29	BTB/POZ domain-containing protein At3g50780 OS=Arabidopsis thaliana GN=At3g50780 PE=2 SV=1
Bra037881	6.61	1.36	ubiquitin thiolesterase [Arabidopsis thaliana]
Bra007494	269.82	83.29	F-box/kelch-repeat protein SKIP20 OS=Arabidopsis thaliana GN=SKIP20 PE=1 SV=1
Bra032445	38.85	11.44	ARM repeat superfamily protein [Arabidopsis thaliana]
Bra017563	21.99	6.24	LRR receptor-like serine/threonine-protein kinase FLS2 OS=Arabidopsis thaliana GN=FLS2 PE=1 SV=1
Bra037751	6.83	1.45	zinc ion binding / DNA binding protein [Arabidopsis thaliana]
Bra029527	8.14	1.84	Homeobox-leucine zipper protein PROTODERMAL FACTOR 2 OS=Arabidopsis thaliana GN=PDF2 PE=2 SV=1
Bra023151	5.55	1.03	Vacuolar-sorting receptor 6 OS=Arabidopsis thaliana GN=VSR6 PE=2 SV=3
Bra007657	18.17	4.91	Pectinacetylesterase family protein [Arabidopsis thaliana]
Bra031599	13.81	3.59	LOB domain-containing protein 11 OS=Arabidopsis thaliana GN=LBD11 PE=2 SV=2
Bra027731	4.07	0.55	glycine-rich uncharacterized protein [Arabidopsis thaliana]
Bra021814	36.71	10.52	Beta-galactosidase 9 OS=Arabidopsis thaliana GN=BGAL9 PE=2 SV=1
Bra014420	10.61	2.55	aspartyl protease-like protein [Arabidopsis thaliana]
Bra035702	2.61	0.11	uncharacterized protein [Arabidopsis thaliana]
Bra021900	24.6	7.03	uncharacterized protein [Arabidopsis thaliana]
Bra017092	51.56	15.35	Acyl-CoA N-acyltransferases-containing protein [Arabidopsis thaliana]
Bra035238	5.05	0.9	transducin/WD40 domain-containing protein [Arabidopsis thaliana]
Bra013991	3.26	0.31	Quinone reductase family protein [Arabidopsis thaliana]
Bra010287	6.95	1.47	sequence-specific DNA binding transcription factor [Arabidopsis thaliana]
Bra010510	47.91	14.08	DNA-directed RNA polymerase II subunit RPB1 OS=Arabidopsis thaliana GN=RPB205 PE=1 SV=3
Bra016694	85.55	26.26	C2H2-like zinc finger protein [Arabidopsis thaliana]
Bra030775	5.97	1.16	Glucose-6-phosphate 1-dehydrogenase 4, chloroplastic OS=Arabidopsis thaliana GN=At1g09420 PE=2 SV=1
Bra034897	25.11	7.17	putative auxin-responsive protein [Arabidopsis thaliana]
CUFF.10564.1	2.25	0	-
CUFF.11522.1	2.68	0.13	uncharacterized protein [Arabidopsis thaliana]
CUFF.11854.1	20.27	5.52	Tetraspanin family protein [Arabidopsis thaliana]
CUFF.12259.1	4.67	0.75	Ribonuclease H-like protein [Arabidopsis thaliana]
CUFF.1268.1	6.78	1.43	RNA recognition motif-containing protein [Arabidopsis thaliana]
CUFF.13135.1	3.08	0.26	-
CUFF.14461.1	6	1.17	-
CUFF.16048.1	2.91	0.2	-
CUFF.17547.1	31.86	9.21	RNA recognition motif-containing protein [Arabidopsis thaliana]
CUFF.17935.1	2.55	0.1	Pentatricopeptide repeat-containing protein At1g06710, mitochondrial OS=Arabidopsis thaliana GN=At1g06710 PE=2 SV=1
CUFF.18468.1	4.57	0.72	putative PHD finger transcription factor [Arabidopsis thaliana]
CUFF.18946.1	5.62	1.03	-
CUFF.1901.1	2.59	0.13	-
CUFF.19547.1	3.05	0.25	-
CUFF.19843.1	11.59	2.88	-
CUFF.20360.1	3.21	0.3	-
CUFF.3297.1	2.24	0.02	RNA-directed DNA polymerase (reverse transcriptase)-related protein [Arabidopsis thaliana]
CUFF.3795.1	2.54	0.1	-
CUFF.4620.1	6.07	1.18	RNA recognition motif-containing protein [Arabidopsis thaliana]
CUFF.4926.1	6.97	1.45	uncharacterized protein [Arabidopsis thaliana]
CUFF.6370.1	3.73	0.46	-
CUFF.6651.1	2.7	0.13	-
CUFF.7160.1	5.14	0.93	-
CUFF.724.1	2.18	0	-
CUFF.9766.1	4.99	0.84	RNA polymerase II transcription mediator [Arabidopsis thaliana]
Bra041093	6.05	1.26	XH/XS domain-containing protein [Arabidopsis thaliana]
Bra034768	6.27	1.31	DNA binding protein [Arabidopsis thaliana]
Bra039958	17.19	4.74	uncharacterized protein [Arabidopsis thaliana]
Bra022240	9.38	2.33	protein kinase family protein [Arabidopsis thaliana]
Bra027431	19.35	5.48	Chaperonin 60 subunit beta 2, chloroplastic OS=Arabidopsis thaliana GN=CPN60B2 PE=1 SV=1
Bra034681	5.71	1.17	Receptor-like protein kinase BRI1-like 3 OS=Arabidopsis thaliana GN=BRL3 PE=1 SV=1
Bra031249	4.73	0.82	ABC transporter G family member 15 OS=Arabidopsis thaliana GN=ABCG15 PE=2 SV=2
Bra039158	44.29	13.27	Transcription factor TCP13 OS=Arabidopsis thaliana GN=TCP13 PE=1 SV=1
Bra005190	6.99	1.54	Arginine biosynthesis bifunctional protein ArgJ, chloroplastic OS=Arabidopsis thaliana GN=At2g37500 PE=1 SV=2
Bra004507	7.74	1.76	Two-component response regulator-like APRR9 OS=Arabidopsis thaliana GN=APRR9 PE=2 SV=2
Bra008013	21.01	6.1	Patellin-3 OS=Arabidopsis thaliana GN=PATL3 PE=1 SV=2
Bra008012	216.88	68.69	Patellin-1 OS=Arabidopsis thaliana GN=PATL1 PE=1 SV=2
Bra022482	7.18	1.6	Leucine-rich repeat receptor-like protein CLAVATA2 OS=Arabidopsis thaliana GN=CLV2 PE=1 SV=1
Bra028661	10.85	2.79	alpha-galactosidase 2 [Arabidopsis thaliana]
Bra008185	9.72	2.38	homeobox protein 33 [Arabidopsis thaliana]
Bra020213	7.36	1.66	PHD finger family protein [Arabidopsis thaliana]
Bra020425	212.22	66.84	Zinc finger protein CONSTANS-LIKE 5 OS=Arabidopsis thaliana GN=COL5 PE=2 SV=2
Bra020489	22.91	6.75	Cytochrome P450 71B11 OS=Arabidopsis thaliana GN=CYP71B11 PE=2 SV=1
Bra022648	3.67	0.5	Probable pectinesterase/pectinesterase inhibitor 61 OS=Arabidopsis thaliana GN=PME61 PE=1 SV=1
Bra039762	10.44	2.71	DELLA protein RGL1 OS=Arabidopsis thaliana GN=RGL1 PE=1 SV=1
Bra020414	15.8	4.41	E3 ubiquitin-protein ligase XBAT32 OS=Arabidopsis thaliana GN=XBAT32 PE=1 SV=1
Bra039513	95.85	30.35	tropine dehydrogenase [Arabidopsis thaliana]
Bra002315	13.46	3.67	uncharacterized protein [Arabidopsis thaliana]
Bra008601	13.1	3.45	uncharacterized protein [Arabidopsis thaliana]
Bra002123	3.12	0.33	SAUR-like auxin-responsive protein [Arabidopsis thaliana]
Bra002744	8.21	1.93	Pentatricopeptide repeat-containing protein At5g57250, mitochondrial OS=Arabidopsis thaliana GN=At5g57250 PE=2 SV=2
Bra009215	13.04	3.54	translation initiation factor eIF-2 alpha subunit [Arabidopsis thaliana]
Bra002872	3.77	0.52	pentatricopeptide repeat-containing protein [Arabidopsis thaliana]
Bra008991	15.14	4.22	serine-rich protein-like protein [Arabidopsis thaliana]
Bra009409	7.84	1.85	Histone-lysine N-methyltransferase, H3 lysine-9 specific SUVH1 OS=Arabidopsis thaliana GN=SUVH1 PE=2 SV=1
Bra002479	10.62	2.74	Auxin response factor 4 OS=Arabidopsis thaliana GN=ARF4 PE=2 SV=1
Bra018790	3.34	0.41	RING/FYVE/PHD zinc finger-containing protein [Arabidopsis thaliana]
Bra018891	9.99	2.55	uncharacterized protein [Arabidopsis thaliana]
Bra019959	28.76	8.51	phloem protein 2-A10 [Arabidopsis thaliana]
Bra024311	27.76	8.11	Beta-D-xylosidase 4 OS=Arabidopsis thaliana GN=BXL4 PE=1 SV=1
Bra019007	12.82	3.48	Probable ubiquitin-conjugating enzyme E2 26 OS=Arabidopsis thaliana GN=UBC26 PE=2 SV=2
Bra025009	27.55	8.25	AP-2 complex subunit mu-1 [Arabidopsis thaliana]
Bra025158	11.36	2.98	Transcription factor AIG1 OS=Arabidopsis thaliana GN=BHLH32 PE=1 SV=1
Bra019537	7.88	1.88	Probable serine/threonine-protein kinase WNK3 OS=Arabidopsis thaliana GN=WNK3 PE=2 SV=1
Bra018914	3.19	0.32	Plant mobile domain protein family [Arabidopsis thaliana]
Bra025761	22.54	6.6	Pentatricopeptide repeat-containing protein At1g19720 OS=Arabidopsis thaliana GN=DYW7 PE=2 SV=1
Bra018180	135.79	43.29	Alpha-glucan phosphorylase, H isozyme OS=Arabidopsis thaliana GN=At3g46970 PE=2 SV=1
Bra010211	4.16	0.67	OB-fold nucleic acid binding domain-containing protein [Arabidopsis thaliana]
Bra041066	9.19	2.23	phosphorylcholine cytidylyltransferase2 [Arabidopsis thaliana]
Bra015744	16.27	4.57	alpha-crystallin domain of heat shock protein-containing protein [Arabidopsis thaliana]
Bra015748	4.23	0.67	Probable inorganic phosphate transporter 1-9 OS=Arabidopsis thaliana GN=PHT1-9 PE=2 SV=1
Bra012449	5.36	1.05	uncharacterized protein [Arabidopsis thaliana]
Bra012368	10.82	2.73	uncharacterized protein [Arabidopsis thaliana]
Bra003684	4.85	0.9	armadillo/beta-catenin-like repeat and C2 domain-containing protein [Arabidopsis thaliana]
Bra036426	14.98	4.18	protein kinase-like protein [Arabidopsis thaliana]
Bra011973	9.95	2.48	uncharacterized protein [Arabidopsis thaliana]
Bra030037	53.76	16.32	Histidine kinase 3 OS=Arabidopsis thaliana GN=AHK3 PE=1 SV=1
Bra003885	2.17	0	uncharacterized protein [Arabidopsis thaliana]
Bra004363	5.89	1.22	Squamosa promoter-binding-like protein 6 OS=Arabidopsis thaliana GN=SPL6 PE=2 SV=2
Bra011982	22.15	6.43	SNF1-related protein kinase regulatory subunit beta-3 OS=Arabidopsis thaliana GN=KINB3 PE=1 SV=1
Bra003679	58.54	18.32	Acetyltransferase At1g77540 OS=Arabidopsis thaliana GN=At1g77540 PE=1 SV=2
Bra003936	15.19	4.22	Ethylene-responsive transcription factor ERF070 OS=Arabidopsis thaliana GN=ERF070 PE=2 SV=1
Bra015890	11.1	2.85	myb family transcription factor [Arabidopsis thaliana]
Bra040112	16.39	4.53	Histone H3 K4-specific methyltransferase SET7/9 family protein [Arabidopsis thaliana]
Bra021118	9.94	2.47	2-oxoglutarate (2OG) and Fe(II)-dependent oxygenase-like protein [Arabidopsis thaliana]
Bra039555	4.1	0.64	HXXXD-type acyl-transferase family protein [Arabidopsis thaliana]
Bra011104	18.48	5.25	phosphoinositide-3-kinase, regulatory subunit 4, p150 [Arabidopsis thaliana]
Bra023827	2.49	0.1	uncharacterized protein [Arabidopsis thaliana]
Bra011164	2.2	0.01	Cadmium/zinc-transporting ATPase 3 OS=Arabidopsis thaliana GN=HMA2 PE=2 SV=1
Bra021397	9.66	2.39	WD40/YVTN repeat-like-containing domain [Arabidopsis thaliana]
Bra026362	45.43	13.88	G-type lectin S-receptor-like serine/threonine-protein kinase SD1-1 OS=Arabidopsis thaliana GN=SD11 PE=1 SV=1
Bra033524	2.14	0	-
Bra011405	667.65	209.88	Glycine dehydrogenase [decarboxylating] 2, mitochondrial OS=Arabidopsis thaliana GN=At4g33010 PE=1 SV=2
Bra021548	69.63	21.88	Pectinesterase/pectinesterase inhibitor 3 OS=Arabidopsis thaliana GN=PME3 PE=2 SV=2
Bra038866	5.83	1.2	uncharacterized protein [Arabidopsis thaliana]
Bra026310	23.05	6.63	Protein yippee-like At4g27745 OS=Arabidopsis thaliana GN=At4g27745 PE=3 SV=2
Bra029968	4.73	0.86	receptor like protein 44 [Arabidopsis thaliana]
Bra040095	4.12	0.65	hydroxyproline-rich glycoprotein family protein [Arabidopsis thaliana]
Bra035000	9.86	2.45	Serine/threonine-protein kinase Nek5 OS=Arabidopsis thaliana GN=NEK5 PE=1 SV=1
Bra040414	11.76	3.02	Serine/threonine-protein kinase WNK1 OS=Arabidopsis thaliana GN=WNK1 PE=1 SV=1
Bra023050	2.42	0.11	glycine-rich protein [Arabidopsis thaliana]
Bra005960	18	5.13	leucine-rich repeat-containing protein [Arabidopsis thaliana]
Bra029137	32.79	9.7	F-box protein PP2-A14 OS=Arabidopsis thaliana GN=PP2A14 PE=1 SV=1
Bra013196	12.55	3.39	uncharacterized protein [Arabidopsis thaliana]
Bra001191	4.41	0.74	P4H isoform 2 [Arabidopsis thaliana]
Bra019299	8.08	1.93	putative polygalacturonase [Arabidopsis thaliana]
Bra000842	24.4	7.24	GRR1-like protein 1 OS=Arabidopsis thaliana GN=GRH1 PE=1 SV=1
Bra012952	4.61	0.82	Leucine-rich repeat receptor-like protein kinase TDR OS=Arabidopsis thaliana GN=TDR PE=1 SV=1
Bra001687	2.41	0.09	Putative F-box protein At3g17560 OS=Arabidopsis thaliana GN=At3g17560 PE=4 SV=1
Bra013022	14.8	4.07	Tudor/PWWP/MBT domain-containing protein [Arabidopsis thaliana]
Bra001691	6.19	1.32	Uncharacterized protein At3g17950 OS=Arabidopsis thaliana GN=Y-3 PE=1 SV=1
Bra005991	13.95	3.79	uncharacterized protein [Arabidopsis thaliana]
Bra019244	4.45	0.76	growth-regulating factor 8 [Arabidopsis thaliana]
Bra007012	13.53	3.63	serine/threonine-protein kinase AFC1 [Arabidopsis thaliana]
Bra037341	12.43	3.35	RNA polymerase II transcription mediator [Arabidopsis thaliana]
Bra037214	209.38	66.21	Methylmalonate-semialdehyde dehydrogenase [acylating], mitochondrial OS=Arabidopsis thaliana GN=ALDH6B2 PE=2 SV=2
Bra027149	5.99	1.27	TRAF-like family protein [Arabidopsis thaliana]
Bra036557	5.67	1.14	Auxin-responsive protein IAA28 OS=Arabidopsis thaliana GN=IAA28 PE=1 SV=1
Bra024757	7.31	1.62	Metallo-beta-lactamase domain-containing protein [Arabidopsis thaliana]
Bra032404	5.75	1.15	Probable receptor-like protein kinase At1g30570 OS=Arabidopsis thaliana GN=At1g30570 PE=1 SV=1
Bra007523	3.06	0.3	uncharacterized protein [Arabidopsis thaliana]
Bra028197	2.5	0.12	-
Bra020907	5.72	1.16	putative protein phosphatase 2C 8 [Arabidopsis thaliana]
Bra014314	8.12	1.89	leucine-rich repeat protein kinase-like protein [Arabidopsis thaliana]
Bra016651	26.68	7.95	uncharacterized protein [Arabidopsis thaliana]
Bra016540	2.69	0.18	Protein PHYTOCHROME KINASE SUBSTRATE 3 OS=Arabidopsis thaliana GN=PKS3 PE=2 SV=2
Bra016646	6.84	1.53	aspartyl beta-hydroxylase N-terminal region domain-containing protein [Arabidopsis thaliana]
Bra010407	3.26	0.38	universal stress protein (USP) family pr [Arabidopsis thaliana]
Bra010569	90.28	28.6	Splicing factor U2af large subunit A [Arabidopsis thaliana]
CUFF.10594.1	4.92	0.88	-
CUFF.11195.1	2.96	0.26	-
CUFF.11276.1	19.64	5.51	-
CUFF.12446.1	9.07	2.24	-
CUFF.12521.1	5.67	1.16	-
CUFF.15600.1	3.6	0.48	-
CUFF.15676.1	2.43	0.1	Cystatin/monellin domain-containing protein [Arabidopsis thaliana]
CUFF.15696.1	4.83	0.88	ribosomal protein .1/L10 family protein [Arabidopsis thaliana]
CUFF.16569.1	13.31	3.57	XH/XS domain-containing protein [Arabidopsis thaliana]
CUFF.17304.1	2.61	0.16	-
CUFF.19417.1	11.48	3.01	-
CUFF.20186.1	16.34	4.47	Heat stress transcription factor C-1 OS=Arabidopsis thaliana GN=HSFC1 PE=2 SV=1
CUFF.20190.1	14.05	3.75	ATPase 3, plasma membrane-type OS=Arabidopsis thaliana GN=AHA3 PE=1 SV=2
CUFF.20354.1	2.08	0	-
CUFF.20404.1	4.23	0.65	putative group II plp decarboxylase [Arabidopsis thaliana]
CUFF.20434.1	4.86	0.87	ATPase 2, plasma membrane-type OS=Arabidopsis thaliana GN=AHA2 PE=1 SV=2
CUFF.2054.1	21.4	6.15	regulator of chromosome condensation domain-containing protein [Arabidopsis thaliana]
CUFF.2054.2	24.16	7.05	regulator of chromosome condensation domain-containing protein [Arabidopsis thaliana]
CUFF.3183.1	8.59	2.1	-
CUFF.3253.1	6.48	1.36	uncharacterized protein [Arabidopsis thaliana]
CUFF.4248.2	4.35	0.71	-
CUFF.4825.2	5.01	0.93	-
CUFF.5726.1	24.13	7.12	-
CUFF.9065.1	22.59	6.48	-
CUFF.9246.1	30.06	8.97	-
CUFF.9913.1	8.18	1.96	Probable disease resistance protein At1g15890 OS=Arabidopsis thaliana GN=At1g15890 PE=2 SV=2
Bra018520	31.28	9.78	Serine/threonine-protein phosphatase BSL1 OS=Arabidopsis thaliana GN=BSL1 PE=1 SV=2
Bra034689	18.37	5.37	transducin/WD40 domain-containing protein [Arabidopsis thaliana]
Bra039167	22.84	6.75	Auxin transport protein BIG OS=Arabidopsis thaliana GN=BIG PE=2 SV=2
Bra034450	4.81	0.9	uncharacterized protein [Arabidopsis thaliana]
Bra029732	2535.6	832.29	Chlorophyll a-b binding protein CP29.2, chloroplastic OS=Arabidopsis thaliana GN=LHCB4.2 PE=1 SV=1
Bra031362	25.08	7.55	uncharacterized protein [Arabidopsis thaliana]
Bra031325	15.33	4.36	BTB/POZ domain-containing protein At3g22104 OS=Arabidopsis thaliana GN=At3g22104 PE=2 SV=1
Bra040929	7.57	1.79	protein kinase APK1B [Arabidopsis thaliana]
Bra022678	26.33	8.09	uncharacterized protein [Arabidopsis thaliana]
Bra029368	5.74	1.23	Putative GEM-like protein 8 OS=Arabidopsis thaliana GN=At5g23370 PE=3 SV=1
Bra020772	9.46	2.45	uncharacterized protein [Arabidopsis thaliana]
Bra036343	57.39	18.29	Cytochrome P450 71B3 OS=Arabidopsis thaliana GN=CYP71B3 PE=2 SV=2
Bra029344	3.66	0.56	Transcription factor TCP5 OS=Arabidopsis thaliana GN=TCP5 PE=2 SV=1
Bra022680	31.22	9.55	Serine/threonine-protein kinase-like protein [Arabidopsis thaliana]
Bra008031	13.06	3.7	uncharacterized protein [Arabidopsis thaliana]
Bra028861	58.24	18.28	Two-component response regulator-like APRR7 OS=Arabidopsis thaliana GN=APRR7 PE=2 SV=1
Bra022718	20.09	5.91	putative U5 small nuclear ribonucleoprotein helicase [Arabidopsis thaliana]
Bra020539	2.82	0.27	plastocyanin-like domain-containing protein / putative mavicyanin [Arabidopsis thaliana]
Bra028553	2.96	0.31	uncharacterized protein [Arabidopsis thaliana]
Bra009330	25.98	7.77	Tudor/PWWP/MBT domain-containing protein [Arabidopsis thaliana]
Bra008739	12.38	3.37	L-aspartate oxidase [Arabidopsis thaliana]
Bra009137	3.92	0.63	Probable sugar phosphate/phosphate translocator At3g11320 OS=Arabidopsis thaliana GN=At3g11320 PE=2 SV=1
Bra002470	12.58	3.49	RING/U-box domain-containing protein [Arabidopsis thaliana]
Bra015427	8.75	2.22	Probable RNA helicase SDE3 OS=Arabidopsis thaliana GN=SDE3 PE=2 SV=1
Bra015561	10.96	2.97	P-loop containing nucleoside triphosphate hydrolase domain and Clp-N motif-containing protein [Arabidopsis thaliana]
Bra015291	23.09	7.03	ABC transporter C family member 5 OS=Arabidopsis thaliana GN=ABCC5 PE=2 SV=2
Bra033252	2.63	0.21	Ferric reduction oxidase 2 OS=Arabidopsis thaliana GN=FRO2 PE=1 SV=2
Bra002214	164.84	53.35	aspartyl protease family protein [Arabidopsis thaliana]
Bra002125	15.42	4.37	SAUR-like auxin-responsive protein [Arabidopsis thaliana]
Bra002075	26.77	8.25	putative AMP-binding protein [Arabidopsis thaliana]
Bra033271	16.72	4.77	aspartyl protease-like protein [Arabidopsis thaliana]
Bra033231	14.41	4.09	K(+) efflux antiporter 1, chloroplastic OS=Arabidopsis thaliana GN=KEA1 PE=1 SV=2
Bra002709	214.5	69.3	Zinc finger protein CONSTANS-LIKE 5 OS=Arabidopsis thaliana GN=COL5 PE=2 SV=2
Bra033248	22.65	6.81	Aquaporin PIP1-3 OS=Arabidopsis thaliana GN=PIP1-3 PE=1 SV=1
Bra009203	22.26	6.74	ABC transporter G family member 22 OS=Arabidopsis thaliana GN=ABCG22 PE=1 SV=1
Bra033388	14.26	4.07	Isoamylase 2, chloroplastic OS=Arabidopsis thaliana GN=ISA2 PE=1 SV=2
Bra008791	30.46	9.36	uncharacterized protein [Arabidopsis thaliana]
Bra008895	5.48	1.12	Regulator of chromosome condensation-like protein with FYVE zinc finger domain-containing protein [Arabidopsis thaliana]
Bra026181	6.29	1.37	Protein PLANT CADMIUM RESISTANCE 2 OS=Arabidopsis thaliana GN=PCR2 PE=1 SV=1
Bra024893	3.79	0.58	RING/FYVE/PHD zinc finger-containing protein [Arabidopsis thaliana]
Bra019598	68.81	22.13	uncharacterized protein [Arabidopsis thaliana]
Bra039676	53.01	16.8	Mitogen-activated protein kinase 18 OS=Arabidopsis thaliana GN=MPK18 PE=1 SV=4
Bra025208	2.92	0.29	BTB/POZ domain-containing protein At3g26490 OS=Arabidopsis thaliana GN=At3g26490 PE=1 SV=1
Bra026147	64.19	20.73	tetratricopeptide repeat-containing protein [Arabidopsis thaliana]
Bra038656	6.12	1.36	Probable LRR receptor-like serine/threonine-protein kinase At5g63710 OS=Arabidopsis thaliana GN=At5g63710 PE=2 SV=1
Bra024832	142.48	46.59	Defensin-like protein 2 OS=Arabidopsis thaliana GN=PDF2.2 PE=2 SV=1
Bra010114	112	36.11	Tubulin beta-2/beta-3 chain OS=Arabidopsis thaliana GN=TUBB2 PE=1 SV=1
Bra033628	2.5	0.15	F-box/kelch-repeat protein At4g39550 OS=Arabidopsis thaliana GN=At4g39550 PE=1 SV=1
Bra009865	11.51	3.1	uncharacterized protein [Arabidopsis thaliana]
Bra024366	22.43	6.82	Transcription factor TGA1 OS=Arabidopsis thaliana GN=TGA1 PE=1 SV=2
Bra037966	33.82	10.39	RELA/SPOT homolog 3 [Arabidopsis thaliana]
Bra016093	40.36	12.76	protease-associated and C3HC4-type RING finger domain-containing protein [Arabidopsis thaliana]
Bra004159	60.7	19.62	putative senescence-associated protein [Arabidopsis thaliana]
Bra016061	14.6	4.09	uncharacterized protein [Arabidopsis thaliana]
Bra003225	2.21	0.05	uncharacterized protein [Arabidopsis thaliana]
Bra015091	9.31	2.38	Helicase/SANT-associated, DNA binding protein [Arabidopsis thaliana]
Bra004271	11.32	3.04	ABC transporter I family member 17 OS=Arabidopsis thaliana GN=ABCI17 PE=2 SV=1
Bra015849	2.95	0.31	uncharacterized protein [Arabidopsis thaliana]
Bra012260	20.9	6.32	putative U5 small nuclear ribonucleoprotein helicase [Arabidopsis thaliana]
Bra035082	18.49	5.47	Histone acetyltransferase HAC1 OS=Arabidopsis thaliana GN=HAC1 PE=1 SV=2
Bra036475	6.05	1.3	H/ACA ribonucleoprotein complex subunit 3-like protein OS=Arabidopsis thaliana GN=At2g20490 PE=2 SV=2
Bra040498	13.15	3.73	C3H4 type zinc finger protein [Arabidopsis thaliana]
Bra013343	16.99	5	Rho termination factor [Arabidopsis thaliana]
Bra026247	21.56	6.53	Formyl transferase [Arabidopsis thaliana]
Bra013431	16.14	4.74	Pre-mRNA-processing-splicing factor [Arabidopsis thaliana]
Bra040138	61.49	19.74	60S ribosomal protein L23 OS=Arabidopsis thaliana GN=RPL23A PE=2 SV=3
Bra028272	13.51	3.79	Peptidase family M48 family protein [Arabidopsis thaliana]
Bra021159	6.05	1.31	ubiquitin-protein ligase synoviolin [Arabidopsis thaliana]
Bra038486	26.49	8	aspartyl protease family protein [Arabidopsis thaliana]
Bra033531	48.86	15.53	L-arabinokinase OS=Arabidopsis thaliana GN=ARA1 PE=1 SV=1
Bra036918	20.16	5.93	Topoisomerase II-associated protein PAT1 [Arabidopsis thaliana]
Bra013266	13.45	3.7	PLATZ transcription factor family protein [Arabidopsis thaliana]
Bra023936	17.37	4.98	uncharacterized protein [Arabidopsis thaliana]
Bra023939	2.84	0.28	Transcription factor bHLH123 OS=Arabidopsis thaliana GN=BHLH123 PE=2 SV=1
Bra013687	2.32	0.11	uncharacterized protein [Arabidopsis thaliana]
Bra013843	16.9	4.92	Probable inactive purple acid phosphatase 24 OS=Arabidopsis thaliana GN=PAP24 PE=2 SV=1
Bra038973	5.84	1.28	uncharacterized protein [Arabidopsis thaliana]
Bra036979	22.13	6.73	uncharacterized protein [Arabidopsis thaliana]
Bra017859	3.85	0.6	Zinc finger (C3HC4-type RING finger) family protein [Arabidopsis thaliana]
Bra001845	29.97	9.34	UDP-glycosyltransferase 71B2 OS=Arabidopsis thaliana GN=UGT71B2 PE=1 SV=1
Bra006085	31.58	9.76	Homeobox protein knotted-1-like 4 OS=Arabidopsis thaliana GN=KNAT4 PE=2 SV=3
Bra000605	57.59	18.1	protein kinase [Arabidopsis thaliana]
Bra001366	8.44	2.09	NAC domain containing protein 50 [Arabidopsis thaliana]
Bra000896	3.74	0.57	DNA mismatch repair protein Msh6-1 OS=Arabidopsis thaliana GN=MSH6-1 PE=2 SV=2
Bra000867	167.83	54.52	dormancy/auxin associated protein [Arabidopsis thaliana]
Bra001720	29.6	9.18	small subunit ribosomal protein S6 [Arabidopsis thaliana]
Bra001774	7.39	1.74	cytochrome P450, family 705, subfamily A, polypeptide 15 [Arabidopsis thaliana]
Bra006264	12.33	3.43	proteasome assembly chaperone 3 [Arabidopsis thaliana]
Bra006435	2.41	0.14	SAUR-like auxin-responsive protein [Arabidopsis thaliana]
Bra012891	22.41	6.67	BES1/BZR1 homolog protein 1 OS=Arabidopsis thaliana GN=BEH1 PE=1 SV=1
Bra017851	2.65	0.22	growth-regulating factor 2 [Arabidopsis thaliana]
Bra019256	3.22	0.4	late embryogenesis abundant hydroxyproline-rich glycoprotein [Arabidopsis thaliana]
Bra017753	6.84	1.59	Aldehyde dehydrogenase family 3 member F1 OS=Arabidopsis thaliana GN=ALDH3F1 PE=2 SV=2
Bra001573	9.07	2.33	Peptide-N4-(N-acetyl-beta-glucosaminyl)asparagine amidase A protein [Arabidopsis thaliana]
Bra024105	11.09	3.04	Villin-4 OS=Arabidopsis thaliana GN=VLN4 PE=1 SV=1
Bra001784	9.15	2.31	Ethylene-responsive transcription factor 7 OS=Arabidopsis thaliana GN=ERF7 PE=1 SV=1
Bra022970	7.15	1.67	uncharacterized protein [Arabidopsis thaliana]
Bra000757	593.47	194.1	PGR5-like protein 1B, chloroplastic OS=Arabidopsis thaliana GN=PGRL1B PE=1 SV=1
Bra024069	7.38	1.73	Probable LRR receptor-like serine/threonine-protein kinase At4g30520 OS=Arabidopsis thaliana GN=At4g30520 PE=2 SV=1
Bra001443	11.62	3.22	Transcription factor TGA6 OS=Arabidopsis thaliana GN=TGA6 PE=1 SV=2
Bra017668	3.59	0.51	squalene synthase 2 [Arabidopsis thaliana]
Bra037205	24.45	7.47	beta-1,4-N-acetylglucosaminyltransferase-like protein [Arabidopsis thaliana]
Bra035916	180.13	57.93	uncharacterized protein [Arabidopsis thaliana]
Bra029461	16.01	4.68	E3 ubiquitin-protein ligase UPL5 OS=Arabidopsis thaliana GN=UPL5 PE=1 SV=1
Bra007584	6.23	1.39	S-adenosylmethionine-dependent methyltransferasedomain-containing protein [Arabidopsis thaliana]
Bra036266	48.77	15.38	Phytochrome A-associated F-box protein OS=Arabidopsis thaliana GN=EID1 PE=1 SV=2
Bra036790	5.26	1.06	TIR-NBS-LRR class disease resistance protein [Arabidopsis thaliana]
Bra035856	5.18	1.01	translin-like protein [Arabidopsis thaliana]
Bra017533	4.07	0.67	Transcription factor bHLH71 OS=Arabidopsis thaliana GN=BHLH71 PE=1 SV=1
Bra024672	4.91	0.95	basic helix-loop-helix domain-containing protein [Arabidopsis thaliana]
Bra023131	13.47	3.84	FAD-binding and BBE domain-containing protein [Arabidopsis thaliana]
Bra007043	17.29	5.06	Concanavalin A-like lectin family protein [Arabidopsis thaliana]
Bra037112	33.11	10.38	Subtilisin-like protease OS=Arabidopsis thaliana GN=ARA12 PE=1 SV=1
Bra007296	11.66	3.18	cystathionine beta-lyase [Arabidopsis thaliana]
Bra024547	7.05	1.65	RNA recognition motif-containing protein [Arabidopsis thaliana]
Bra026751	8.87	2.25	Protein TOPLESS OS=Arabidopsis thaliana GN=TPL PE=1 SV=1
Bra007321	26.44	7.98	Uncharacterized protein At2g41620 OS=Arabidopsis thaliana GN=At2g41620 PE=2 SV=2
Bra031652	64.52	20.83	Amidase 1 OS=Arabidopsis thaliana GN=AMI1 PE=1 SV=1
Bra007552	11.77	3.19	SAUR-like auxin-responsive protein [Arabidopsis thaliana]
Bra006915	27	8.25	duplicated SANT DNA-binding domain-containing protein [Arabidopsis thaliana]
Bra007534	15.73	4.54	Mitochondrial transcription termination factor family protein [Arabidopsis thaliana]
Bra017389	37.72	11.76	uncharacterized protein [Arabidopsis thaliana]
Bra023181	2.85	0.27	F-box/kelch-repeat protein SKIP25 OS=Arabidopsis thaliana GN=SKIP25 PE=1 SV=1
Bra027143	13.18	3.63	uncharacterized protein [Arabidopsis thaliana]
Bra034332	23.1	7	Serine/threonine-protein phosphatase BSL3 OS=Arabidopsis thaliana GN=BSL3 PE=1 SV=2
Bra032166	31.91	9.77	extra-large G-protein 1 [Arabidopsis thaliana]
Bra032079	4.21	0.74	B3 domain-containing protein REM14 OS=Arabidopsis thaliana GN=REM14 PE=2 SV=2
Bra025441	56.39	17.97	calcium-dependent lipid-binding domain-containing protein [Arabidopsis thaliana]
Bra017191	6.25	1.39	Chloroplast-targeted copper chaperone protein [Arabidopsis thaliana]
Bra025572	11.84	3.26	RNI-like superfamily protein [Arabidopsis thaliana]
Bra021754	14.41	4.11	TIR-NBS-LRR class disease resistance protein [Arabidopsis thaliana]
Bra014490	6.53	1.49	Phosphoglycerate mutase family protein [Arabidopsis thaliana]
Bra014081	18.99	5.61	Pentatricopeptide repeat-containing protein At1g47580, chloroplastic OS=Arabidopsis thaliana GN=PCMP-H50 PE=2 SV=1
Bra014136	35.24	10.79	Protein argonaute 1 OS=Arabidopsis thaliana GN=AGO1 PE=1 SV=1
Bra014292	5.51	1.17	GATA transcription factor 28 OS=Arabidopsis thaliana GN=GATA28 PE=2 SV=1
Bra016613	11.32	3.03	IAP-like protein 1 [Arabidopsis thaliana]
Bra010700	22.81	6.96	Sec14p-like phosphatidylinositol transfer family protein [Arabidopsis thaliana]
Bra038419	2.17	0.05	F-box/kelch-repeat protein SKIP25 OS=Arabidopsis thaliana GN=SKIP25 PE=1 SV=1
CUFF.10580.1	8.3	2.04	-
CUFF.12819.1	72.57	23.54	ADP-glucose pyrophosphorylase-like protein [Arabidopsis thaliana]
CUFF.12819.2	71.67	23.23	ADP-glucose pyrophosphorylase-like protein [Arabidopsis thaliana]
CUFF.1343.1	3.09	0.34	-
CUFF.13808.1	2.79	0.24	-
CUFF.14003.1	4.82	0.9	Protein NLP4 OS=Arabidopsis thaliana GN=NLP4 PE=2 SV=1
CUFF.14566.3	169.87	56.08	Probable LRR receptor-like serine/threonine-protein kinase At1g29720 OS=Arabidopsis thaliana GN=RFK1 PE=2 SV=3
CUFF.15950.1	1.99	0	-
CUFF.19919.1	2.77	0.23	-
CUFF.20035.1	5.91	1.25	uncharacterized protein [Arabidopsis thaliana]
CUFF.20085.1	2.02	0	-
CUFF.20093.1	8.27	2.04	SNAP25 homologous protein SNAP33 OS=Arabidopsis thaliana GN=SNAP33 PE=1 SV=1
CUFF.2054.3	23.83	7.16	regulator of chromosome condensation domain-containing protein [Arabidopsis thaliana]
[truncated: 12,172 more rows]
