# Supplementary material for: Genome-wide expression analysis of reactive oxygen species gene network in Mizuna plants grown in long-term spaceflight
Source: BMC Plant Biol. 2014 Jan 6;14:4. doi: 10.1186/1471-2229-14-4 (PMC3927260; doi:10.1186/1471-2229-14-4)
Supplement: Additional file 2: Table S2 — Distribution of up-regulated and down-regulated genes in biological process category of Gene Ontology. [file 1471-2229-14-4-S2.xlsx]

## Sheet: up & down
Table S2 Distribution of up- and down-regulated genes in biological process category of Gene Ontology
Up-regulated genes				Down-regulated genes
ID	No. of genes	Description		ID	No. of genes	Description
GO:0055114	419	oxidation-reduction process		GO:0006468	619	protein phosphorylation
GO:0006468	406	protein phosphorylation		GO:0008152	468	metabolic process
GO:0006412	303	translation		GO:0006508	227	proteolysis
GO:0008152	293	metabolic process		GO:0006810	186	transport
GO:0006979	44	response to oxidative stress		GO:0006886	166	intracellular protein transport
GO:0016567	43	protein ubiquitination		GO:0006457	133	protein folding
GO:0006470	31	protein dephosphorylation		GO:0016192	91	vesicle-mediated transport
GO:0006414	20	translational elongation		GO:0006511	83	ubiquitin-dependent protein catabolic process
GO:0016998	19	cell wall macromolecule catabolic process		GO:0006351	64	transcription, DNA-dependent
GO:0030244	19	cellulose biosynthetic process		GO:0006281	53	DNA repair
GO:0006032	15	chitin catabolic process		GO:0015979	53	photosynthesis
GO:0006796	9	phosphate-containing compound metabolic process		GO:0006418	52	tRNA aminoacylation for protein translation
GO:0000103	9	sulfate assimilation		GO:0006396	49	RNA processing
GO:0042026	8	protein refolding		GO:0006096	43	glycolysis
GO:0006241	7	CTP biosynthetic process		GO:0000160	42	two-component signal transduction system (phosphorelay)
GO:0006183	7	GTP biosynthetic process		GO:0009416	32	response to light stimulus
GO:0006564	7	L-serine biosynthetic process		GO:0051603	30	proteolysis involved in cellular protein catabolic process
GO:0006165	7	nucleoside diphosphate phosphorylation		GO:0006352	28	transcription initiation, DNA-dependent
GO:0006556	7	S-adenosylmethionine biosynthetic process		GO:0006811	26	ion transport
GO:0006228	7	UTP biosynthetic process		GO:0006397	26	mRNA processing
GO:0006487	6	protein N-linked glycosylation		GO:0006464	26	protein modification process
GO:0019310	5	inositol catabolic process		GO:0009765	25	photosynthesis, light harvesting
GO:0006879	4	cellular iron ion homeostasis		GO:0030163	24	protein catabolic process
GO:0006826	4	iron ion transport		GO:0042254	24	ribosome biogenesis
GO:0006562	4	proline catabolic process		GO:0009725	23	response to hormone stimulus
GO:0019419	4	sulfate reduction		GO:0008652	22	cellular amino acid biosynthetic process
				GO:0006833	21	water transport
				GO:0009451	19	RNA modification
				GO:0001522	17	pseudouridine synthesis
				GO:0006813	16	potassium ion transport
				GO:0006357	16	regulation of transcription from RNA polymerase II promoter
				GO:0006278	16	RNA-dependent DNA replication
				GO:0006310	15	DNA recombination
				GO:0034968	14	histone lysine methylation
				GO:0009308	12	amine metabolic process
				GO:0006265	12	DNA topological change
				GO:0007154	10	cell communication
				GO:0006821	10	chloride transport
				GO:0006779	10	porphyrin-containing compound biosynthetic process
				GO:0006526	9	arginine biosynthetic process
				GO:0009082	9	branched chain family amino acid biosynthetic process
				GO:0007049	9	cell cycle
				GO:0015995	9	chlorophyll biosynthetic process
				GO:0042176	9	regulation of protein catabolic process
				GO:0006914	7	autophagy
				GO:0048015	6	phosphatidylinositol-mediated signaling
				GO:0045040	6	protein import into mitochondrial outer membrane
				GO:0008104	6	protein localization
				GO:0006665	6	sphingolipid metabolic process
				GO:0009088	6	threonine biosynthetic process
				GO:0009250	5	glucan biosynthetic process
				GO:0006680	5	glucosylceramide catabolic process
