# Supplementary material for: Genome-wide expression analysis of reactive oxygen species gene network in Mizuna plants grown in long-term spaceflight
Source: BMC Plant Biol. 2014 Jan 6;14:4. doi: 10.1186/1471-2229-14-4 (PMC3927260; doi:10.1186/1471-2229-14-4)
Supplement: Additional file 3: Table S3 — Expression of ROS-scavenging genes in the space-grown Mizuna. [file 1471-2229-14-4-S3.xlsx]

## Sheet: Table S1
	Table S3 Expression of ROS-scavenging genes in the space-grown Mizuna
	ND, not detected.
	Gene name	AGI code	B. rapa gene	Fold change		Gene name	AGI code	B. rapa gene	Fold change		Gene name	AGI code	B. rapa gene	Fold change
	FeSOD (FSD1)	At4g25100	Bra013863	0.9		1-Cys PrxR	At1g48130	Bra032241	1		Glutaredoxin family	At1g03020	Bra033366	1.06
	FeSOD (FSD2)	At5g51100	Bra029190	2.01		2-Cys PrxR A	At3g11630	Bra034824	1.24		Glutaredoxin family	At1g03850	Bra015272	3.69
	FeSOD (FSD3)	At5g23310	Bra009670	0.5		2Cys PrxR B	At5g06290	Bra009181	1.99				Bra032540	1.08
	Cu/ZnSOD (CSD1)	At1g08830	Bra031642	1.17		2-Cys PrxR F	At3g06050	Bra020782	0.8		Glutaredoxin family	At1g06830	Bra015532	0.8
	Cu/ZnSOD (CSD2)	At2g28190	Bra011971	1.23		PrxR Q	At3g26060	Bra036365	1.06				Bra031540	4.12
	Cu/ZnSOD (CSD3)	At5g18100	Bra002133	0.8		Type 2 PrxR A	At1g65990	ND			Glutaredoxin family	At1g28480	Bra030102	133.76
	MnSOD (MSD1)	At3g10920	Bra029879	1.08		Type 2 PrxR B	At1g65980	Bra039747	1.84				Bra032911	57.4
	MnSOD-like	At3g56350	Bra007239	1.23		Type 2 PrxR C	At1g65970	ND			Glutaredoxin family	At2g20270	Bra036458	0.8
	APX1	At1g07890	Bra018677	1.71		Type 2 PrxR D	At1g60740	ND			Glutaredoxin family	At2g30540	Bra018307	1
	APX2	At3g09640	Bra034076	1.21		Type 2 PrxR E	At3g52960	Bra019637	2.1				Bra021641	0.6
	APX3	At4g35000	Bra013053	0.8		Type 2 PrxR -related	At3g03405	ND			Glutaredoxin family	At2g47870	Bra004426	1
	APX4	At4g09010	Bra000663	0.4		Ferredoxin-thioredoxin reductase	At2g04700	Bra025610	1		Glutaredoxin family	At2g47880	Bra004424	1.57
	APX5	At4g35970	ND			Phosphoadenylyl-sulfate reductase	At1g62180	Bra034466	1.35				Bra021444	3.5
	APX6	At4g32320	Bra023954	1.15		similar to thioredoxin	At1g43560	ND			Glutaredoxin family	At3g02000	Bra000980	1.05
	APX7	At1g33660	ND			Thioredoxin family	At1g31020	ND			Glutaredoxin family	At3g62930	Bra003515	0.9
	stromal-APX	At4g08390	Bra037859	1.36		Thioredoxin family	At1g52990	ND					Bra007714	0.2
	thylakoid-APX	At1g77490	Bra015668	0.7		Thioredoxin family	At1g53300	Bra038116	0.9				Bra014382	1.06
	MDAR1	At1g63940	Bra027670	0.99		Thioredoxin family	At1g76760	Bra015721	1.48		Glutaredoxin family	At3g62950	Bra007717	0.3
	MDAR2	At3g09940	ND			Thioredoxin family	At2g33270	Bra021838	1.02				Bra014380	0.6
	MDAR3	At3g27820	Bra033028	0.8		Thioredoxin family	At2g42580	Bra004709	0.7		Glutaredoxin family	At3g62960	Bra003517	1.25
	MDAR4	At3g52880	Bra006954	1.12		Thioredoxin family	At3g06730	Bra029601	0.8				Bra007718	1.76
	MDAR5	At5g03630	Bra001293	1.49		Thioredoxin family	At3g08710	Bra040055	1.28				Bra014379	4.65
	DHAR1	At5g16710	Bra020633	0.8		Thioredoxin family	At3g20560	Bra035770	0.9		Glutaredoxin family	At4g15660	ND
	DHAR2	At5g36270	ND			Thioredoxin family	At3g56420	Bra007245	A		Glutaredoxin family	At4g15680	Bra033499	0.5
	DHAR3	At1g75270	Bra008188	5.61		Thioredoxin family	At4g04950	Bra000810	0.9				Bra033501	0.7
	DHAR4	At1g19550	ND			Thioredoxin family	At3g56420	Bra014691	0.7				Bra033503	0.8
	DHAR5	At1g19570	Bra025749	3.1				Bra007245	1				Bra033504	0.2
	GR1	At3g24170	Bra015006	0.7		Thioredoxin family	At4g29670	Bra011127	1.48				Bra012773	0.5
	GR2	At3g54660	Bra007087	1.06		Thioredoxin family	At4g32580	ND					Bra038075	0.9
	Cat1	At1g20630	Bra025833	2.71		Thioredoxin family	At4g37200	Bra011719	0.8				Bra038076	0.9
	Cat2	At4g35090	Bra011584	0.4		Thioredoxin H -related	At2g40790	ND			Glutaredoxin family	At4g15690	ND
	Cat3	At1g20620	Bra025832	0.6		Thioredoxin H-type 1 (TRX-H-1)	At3g51030	Bra012872	1.35		Glutaredoxin family	At4g15700	ND
	GPX1	At2g25080	Bra007819	0.5				Bra036839	1.38		Glutaredoxin family	At4g28730	Bra011056	1.51
	GPX2	At2g31570	Bra018232	1.15		Thioredoxin H-type 2	At5g39950	Bra028445	1.19				Bra024183	1.76
	GPX3	At2g43350	Bra000302	0.6				Bra040318	0.5				Bra010351	0.7
	GPX4	At2g48150	Bra004409	1.04		Thioredoxin H-type 3	At5g42980	Bra027469	1.9		Glutaredoxin family	At4g33040	Bra011408	1.11
	GPX5	At3g63080	Bra003522	1.06		Thioredoxin H-type 4 (TRX-H-4)	At1g19730	Bra025762	1.03				Bra037028	1.74
	GPX7	At4g31870	Bra023978	2.06		Thioredoxin H-type 5 (TRX-H-5)	At1g45145	Bra014037	41.26				Bra034545	0.8
	GPX8	At1g63460	Bra037370	0.9				Bra036335	0.9		Glutaredoxin family	At5g11930	Bra008925	0.8
	Phospholipid GPX6	At4g11600	Bra033140	0.9		Thioredoxin M-type 1 (TRX-M1)	At1g03680	Bra032547	0.6				Bra006131	1.23
	Ferritin 1	At5g01600	Bra005677	2.07		Thioredoxin M-type 2	At4g03520	Bra034214	0.7		Glutaredoxin family	At5g14070	Bra023448	1
	Ferritin 2	At3g56090	Bra029294	1		Thioredoxin M-type 3	At2g15570	Bra015223	1.72				Bra008782	1.05
	Ferritin 3	At2g40300	ND			Thioredoxin M-type 4	At3g15360	Bra027250	0.6				Bra006236	0.9
	Ferritin 4	At3g11050	Bra029891	2.45				Bra001592	0.6		Glutaredoxin family	At5g18600	Bra023688	0.2
	Blue copper binding protein	At5g20230	Bra020092	4.19		Thioredoxin reductase 1	At4g35460	Bra017711	1.57				Bra002171	0.9
	Blue copper protein, putative	At1g72230	Bra008019	0.5				Bra010533	1.01				Bra006467	0.2
	Blue copper protein, putative	At3g27200	Bra032987	1.22		Thioredoxin reductase 2	At2g17420	Bra026629	1.7		Glutaredoxin putative	At1g77370	Bra037174	1
	Blue copper-binding protein III	At3g60280	Bra007522	1.99				Bra024516	1.32		Glutaredoxin putative	At5g20500	Bra020106	0.7
	Blue copper-binding protein, 15K (lamin)	At4g12880	ND					Bra031685	0.3				Bra002306	0.8
	Copper binding - like protein	At5g26330	Bra020539	0.3				Bra037273	0.6		Glutaredoxin putative	At5g40370	Bra025584	1.79
	Copper-binding protein CUTA	At2g33740	Bra005475	1.23				Bra037274	0.7				Bra030333	1.15
	Copper-binding protein-like	At4g28365	Bra026261	1				Bra025645	1		Glutaredoxin putative	At5g63030	Bra038602	0.7
	putative blue copper-binding protein	At2g31050	Bra018281	0.9				Bra025646	0.7				Bra035867	0.6
	AOX putative	At1g32350	Bra010153	9.15		Thioredoxin reductase, putative	At2g41680	Bra004639	0.9				Bra035868	1.41
	AOX1A	At3g22370	Bra031351	4.4				Bra000234	1.69		Glutaredoxin-related	At3g11920	Bra038686	1.19
	AOX1B	At3g22360	Bra023835	1.04		Thioredoxin x	At1g50320	Bra018842	1.12
	AOX1C	At3g27620	ND
	AOX2	At5g64210	Bra037768	1
	Immutans	At4g22260	Bra013604	0.5
