# Supplementary material for: Genome-wide expression analysis of reactive oxygen species gene network in Mizuna plants grown in long-term spaceflight
Source: BMC Plant Biol. 2014 Jan 6;14:4. doi: 10.1186/1471-2229-14-4 (PMC3927260; doi:10.1186/1471-2229-14-4)
Supplement: Additional file 5: Table S4 — Primers for qRT-PCR. [file 1471-2229-14-4-S5.xlsx]

## Sheet: Sheet1
Table S4 Primers for qRT-PCR
Gene	Forward ( 5' => 3' )	Reverse ( 5' => 3' )	Fragment size* (bp)	B. rapa gene
OXI1	AGAGATTTTTGCTGCCCGAGATGAACG	ATTCAACCCCTTCACCCATTCTCCACC	100	Bra015120
MEKK1	CGAGATTTCATAACTGAATGTCTCAAA	AGTATGCTAAGGGCCTTCTCACAAATG	100	Bra037860
MKK4	AGGAGGCAGACCGCTGTTCAGCTTTTG	GCAAGAGTTGATGTAGGTTCTGAGGAG	100	Bra030430
MPK3	ACCCTTACCTAGCCAAGTTGCACGACC	ATCTGTTCCTCGTCTAGAGGTTGTTGT	100	Bra038281
Zat12	CGAGTTACTGTCGGAGGCGGCGTTGAC	ATTCAAATTCTCCACCATTCCCAAACT	100	Bra002528
WRKY22	TTGTCGGATACGGTGGTGAGCGAGGAC	GATCGAAACTCGCCGGAGCAGAGTTCC	100	Bra037368
WRKY25	ACTACTACAAGTGCACATTCCAAGGTT	TGTCTTCCTTCATAGGTAGTGAGAACC	100	Bra022786
a-Tubulin	CCAAGCGTACCATCCAGTTTG	ACTTTCGCAAGATCACCTCCC	103	DQ414683
*Expected from nucleotide sequence in B. rapa gene.
